# Supplementary material for: Immediate nuclear accumulation of BMAL1 to regulate cellular circadian clock synchronization
Source: Commun Biol. 2025 Dec 17;9:104. doi: 10.1038/s42003-025-09373-1 (PMC12830586; doi:10.1038/s42003-025-09373-1)
Supplement: Supplementary file 4 — Supplementary Data 1 [file 42003_2025_9373_MOESM4_ESM.xlsx]

## Sheet: Fig. 1b,c,d
Experiment ID	Cell_ID	Target	Stimulation	Ratio
con1	6	BMAL1	unstimulated	1.33173
con1	11	BMAL1	unstimulated	1.2757
con1	12	BMAL1	unstimulated	1.3003
con1	13	BMAL1	unstimulated	1.4002
con1	14	BMAL1	unstimulated	1.56759
con1	16	BMAL1	unstimulated	1.35886
con1	17	BMAL1	unstimulated	1.25951
con1	19	BMAL1	unstimulated	1.45501
con1	20	BMAL1	unstimulated	1.3287
con1	21	BMAL1	unstimulated	1.2813
con1	22	BMAL1	unstimulated	1.61655
con1	23	BMAL1	unstimulated	1.44584
con1	24	BMAL1	unstimulated	1.43012
con1	25	BMAL1	unstimulated	1.25818
con1	29	BMAL1	unstimulated	1.43087
con1	32	BMAL1	unstimulated	1.75784
con3	1	BMAL1	unstimulated	1.3879
con3	2	BMAL1	unstimulated	1.62842
con3	4	BMAL1	unstimulated	1.51879
con3	5	BMAL1	unstimulated	1.39409
con3	6	BMAL1	unstimulated	1.39843
con3	7	BMAL1	unstimulated	1.7638
con3	8	BMAL1	unstimulated	1.3007
con3	9	BMAL1	unstimulated	1.63622
con3	10	BMAL1	unstimulated	1.35828
con3	11	BMAL1	unstimulated	1.53522
con3	12	BMAL1	unstimulated	1.22805
con3	13	BMAL1	unstimulated	1.5051
con3	15	BMAL1	unstimulated	1.39248
con3	16	BMAL1	unstimulated	1.5431
con3	18	BMAL1	unstimulated	1.36387
con3	19	BMAL1	unstimulated	1.36527
con3	22	BMAL1	unstimulated	1.0319
con3	23	BMAL1	unstimulated	2.92317
con3	24	BMAL1	unstimulated	1.60665
con3	26	BMAL1	unstimulated	1.50236
con3	27	BMAL1	unstimulated	1.38657
con3	30	BMAL1	unstimulated	1.93458
con3	31	BMAL1	unstimulated	1.29
con3	32	BMAL1	unstimulated	1.32115
con3	33	BMAL1	unstimulated	1.43211
con3	34	BMAL1	unstimulated	1.48848
con3	35	BMAL1	unstimulated	1.41189
con3	36	BMAL1	unstimulated	1.38101
con3	37	BMAL1	unstimulated	1.14363
con3	38	BMAL1	unstimulated	1.10496
con4	1	BMAL1	unstimulated	1.27229
con4	3	BMAL1	unstimulated	1.50445
con4	4	BMAL1	unstimulated	1.17836
con4	5	BMAL1	unstimulated	1.4127
con4	8	BMAL1	unstimulated	1.36327
con4	9	BMAL1	unstimulated	1.23422
con4	10	BMAL1	unstimulated	1.32171
con4	12	BMAL1	unstimulated	1.3179
con4	13	BMAL1	unstimulated	1.37265
con4	14	BMAL1	unstimulated	1.3132
con4	15	BMAL1	unstimulated	1.48907
con4	17	BMAL1	unstimulated	1.55742
con4	18	BMAL1	unstimulated	1.554
con4	19	BMAL1	unstimulated	1.32516
con4	20	BMAL1	unstimulated	1.60291
con4	21	BMAL1	unstimulated	1.83902
con4	22	BMAL1	unstimulated	1.7355
con4	24	BMAL1	unstimulated	1.36951
con4	25	BMAL1	unstimulated	1.36429
con4	26	BMAL1	unstimulated	1.72441
con4	27	BMAL1	unstimulated	1.39363
con4	29	BMAL1	unstimulated	1.2917
con4	30	BMAL1	unstimulated	1.47721
con4	32	BMAL1	unstimulated	1.31843
con4	33	BMAL1	unstimulated	1.22059
con4	35	BMAL1	unstimulated	1.25421
con4	37	BMAL1	unstimulated	1.26326
con4	38	BMAL1	unstimulated	1.40776
con6	1	BMAL1	unstimulated	1.2731
con6	2	BMAL1	unstimulated	1.15114
con6	4	BMAL1	unstimulated	0.950821
con6	5	BMAL1	unstimulated	0.79485
con6	6	BMAL1	unstimulated	0.724595
con6	7	BMAL1	unstimulated	1.63668
con6	9	BMAL1	unstimulated	0.919284
con6	10	BMAL1	unstimulated	1.13241
con2	2	BMAL1	unstimulated	0.7618
con2	4	BMAL1	unstimulated	0.803973
con2	5	BMAL1	unstimulated	1.36195
con2	6	BMAL1	unstimulated	0.791381
con2	7	BMAL1	unstimulated	1.14711
con2	8	BMAL1	unstimulated	1.12796
con2	9	BMAL1	unstimulated	0.79491
con2	10	BMAL1	unstimulated	1.10073
con2	11	BMAL1	unstimulated	1.01076
con2	13	BMAL1	unstimulated	1.43443
con2	14	BMAL1	unstimulated	1.55543
con2	15	BMAL1	unstimulated	1.12217
con2	16	BMAL1	unstimulated	1.72507
con2	17	BMAL1	unstimulated	1.35097
con2	19	BMAL1	unstimulated	1.11477
con2	21	BMAL1	unstimulated	0.959622
con2	23	BMAL1	unstimulated	1.83601
con2	24	BMAL1	unstimulated	1.46624
con2	26	BMAL1	unstimulated	1.3809
con2	27	BMAL1	unstimulated	2.22155
con2	28	BMAL1	unstimulated	1.06651
con2	30	BMAL1	unstimulated	1.29817
Dex1	1	BMAL1	Dex20min	1.41929
Dex1	3	BMAL1	Dex20min	2.1108
Dex1	4	BMAL1	Dex20min	1.49755
Dex1	5	BMAL1	Dex20min	1.93842
Dex1	6	BMAL1	Dex20min	1.98876
Dex1	7	BMAL1	Dex20min	2.24015
Dex1	9	BMAL1	Dex20min	2.4929
Dex1	10	BMAL1	Dex20min	2.05987
Dex1	11	BMAL1	Dex20min	1.92731
Dex1	12	BMAL1	Dex20min	2.19613
Dex1	13	BMAL1	Dex20min	1.84443
Dex1	14	BMAL1	Dex20min	1.92969
Dex1	16	BMAL1	Dex20min	2.58352
Dex1	18	BMAL1	Dex20min	3.08043
Dex1	20	BMAL1	Dex20min	1.54927
Dex1	21	BMAL1	Dex20min	2.41274
Dex1	22	BMAL1	Dex20min	2.35197
Dex1	23	BMAL1	Dex20min	5.50652
Dex1	24	BMAL1	Dex20min	1.74438
Dex1	25	BMAL1	Dex20min	3.24763
Dex2	2	BMAL1	Dex20min	1.14679
Dex2	3	BMAL1	Dex20min	2.31859
Dex2	4	BMAL1	Dex20min	2.31013
Dex2	5	BMAL1	Dex20min	2.36391
Dex2	6	BMAL1	Dex20min	2.52667
Dex2	7	BMAL1	Dex20min	2.15509
Dex2	8	BMAL1	Dex20min	1.92742
Dex2	9	BMAL1	Dex20min	2.22211
Dex2	10	BMAL1	Dex20min	2.13443
Dex2	12	BMAL1	Dex20min	2.05148
Dex2	13	BMAL1	Dex20min	1.14964
Dex2	15	BMAL1	Dex20min	1.96932
Dex2	17	BMAL1	Dex20min	2.24474
Dex2	18	BMAL1	Dex20min	2.1066
Dex2	19	BMAL1	Dex20min	1.39221
Dex2	20	BMAL1	Dex20min	1.62136
Dex2	21	BMAL1	Dex20min	2.48114
Dex2	24	BMAL1	Dex20min	0.844479
Dex2	25	BMAL1	Dex20min	1.96598
Dex2	26	BMAL1	Dex20min	1.55821
Dex2	27	BMAL1	Dex20min	1.71443
Dex2	28	BMAL1	Dex20min	2.11232
Dex3	3	BMAL1	Dex20min	2.0018
Dex3	4	BMAL1	Dex20min	2.62746
Dex3	6	BMAL1	Dex20min	1.95182
Dex3	7	BMAL1	Dex20min	1.87621
Dex3	8	BMAL1	Dex20min	1.7956
Dex3	9	BMAL1	Dex20min	1.20747
Dex3	10	BMAL1	Dex20min	1.05316
Dex3	11	BMAL1	Dex20min	2.02055
Dex3	13	BMAL1	Dex20min	1.8016
Dex3	15	BMAL1	Dex20min	2.43161
Dex3	16	BMAL1	Dex20min	1.54143
Dex3	17	BMAL1	Dex20min	1.89694
Dex3	18	BMAL1	Dex20min	1.87002
Dex3	19	BMAL1	Dex20min	1.72256
Dex3	22	BMAL1	Dex20min	1.83627
Dex3	23	BMAL1	Dex20min	2.5002
Dex3	24	BMAL1	Dex20min	6.4622
Dex3	25	BMAL1	Dex20min	1.90299
Dex4	1	BMAL1	Dex20min	2.42047
Dex4	2	BMAL1	Dex20min	1.67815
Dex4	3	BMAL1	Dex20min	2.17015
Dex4	4	BMAL1	Dex20min	1.91847
Dex4	6	BMAL1	Dex20min	1.92358
Dex4	7	BMAL1	Dex20min	2.33783
Dex4	8	BMAL1	Dex20min	1.90166
Dex4	9	BMAL1	Dex20min	1.4523
Dex4	10	BMAL1	Dex20min	2.2382
Dex4	11	BMAL1	Dex20min	1.66309
Dex4	12	BMAL1	Dex20min	2.03414
Dex4	13	BMAL1	Dex20min	2.34604
Dex4	14	BMAL1	Dex20min	2.00515
Dex4	16	BMAL1	Dex20min	2.04392
Dex4	18	BMAL1	Dex20min	1.69661
Dex4	19	BMAL1	Dex20min	2.35318
Dex4	20	BMAL1	Dex20min	2.27177
Dex4	22	BMAL1	Dex20min	2.15998
Dex4	23	BMAL1	Dex20min	2.13958
Dex4	24	BMAL1	Dex20min	2.13816
Dex5	2	BMAL1	Dex20min	1.983
Dex5	3	BMAL1	Dex20min	1.61258
Dex5	4	BMAL1	Dex20min	2.36175
Dex5	6	BMAL1	Dex20min	1.83349
Dex5	7	BMAL1	Dex20min	2.79988
Dex5	8	BMAL1	Dex20min	1.74732
Dex5	9	BMAL1	Dex20min	2.33592
Dex5	10	BMAL1	Dex20min	2.13375
Dex5	11	BMAL1	Dex20min	2.45076
Dex5	13	BMAL1	Dex20min	1.86443
Dex5	14	BMAL1	Dex20min	2.38704
Dex5	15	BMAL1	Dex20min	1.93724
Dex5	16	BMAL1	Dex20min	1.23648
Dex5	17	BMAL1	Dex20min	2.53927
Dex5	18	BMAL1	Dex20min	1.76156
Dex5	19	BMAL1	Dex20min	1.75457
Dex5	20	BMAL1	Dex20min	2.05594
Dex40-1	1	BMAL1	Dex40min	1.62604
Dex40-1	4	BMAL1	Dex40min	1.68082
Dex40-1	5	BMAL1	Dex40min	1.65091
Dex40-1	6	BMAL1	Dex40min	1.59078
Dex40-1	7	BMAL1	Dex40min	2.02137
Dex40-1	8	BMAL1	Dex40min	1.5802
Dex40-1	10	BMAL1	Dex40min	1.41583
Dex40-1	12	BMAL1	Dex40min	2.13261
Dex40-1	13	BMAL1	Dex40min	1.63805
Dex40-1	14	BMAL1	Dex40min	1.79011
Dex40-1	15	BMAL1	Dex40min	1.56205
Dex40-1	17	BMAL1	Dex40min	1.11333
Dex40-1	18	BMAL1	Dex40min	1.7799
Dex40-1	19	BMAL1	Dex40min	1.91677
Dex40-1	20	BMAL1	Dex40min	2.12274
Dex40-1	21	BMAL1	Dex40min	1.60394
Dex40-1	22	BMAL1	Dex40min	1.756
Dex40-1	25	BMAL1	Dex40min	2.10184
Dex40-1	26	BMAL1	Dex40min	1.94067
Dex40-1	28	BMAL1	Dex40min	1.47942
Dex40-1	29	BMAL1	Dex40min	1.60161
Dex40-1	31	BMAL1	Dex40min	1.87355
Dex40-1	35	BMAL1	Dex40min	2.0014
Dex40-1	36	BMAL1	Dex40min	2.03876
Dex40-2	1	BMAL1	Dex40min	1.72929
Dex40-2	2	BMAL1	Dex40min	1.96655
Dex40-2	3	BMAL1	Dex40min	2.1447
Dex40-2	5	BMAL1	Dex40min	1.78266
Dex40-2	6	BMAL1	Dex40min	1.49011
Dex40-2	7	BMAL1	Dex40min	2.12968
Dex40-2	8	BMAL1	Dex40min	1.86368
Dex40-2	9	BMAL1	Dex40min	1.79086
Dex40-2	11	BMAL1	Dex40min	1.60163
Dex40-2	12	BMAL1	Dex40min	1.7919
Dex40-2	13	BMAL1	Dex40min	1.83154
Dex40-2	14	BMAL1	Dex40min	1.50698
Dex40-2	16	BMAL1	Dex40min	1.93804
Dex40-2	17	BMAL1	Dex40min	1.33968
Dex40-2	18	BMAL1	Dex40min	1.48073
Dex40-2	19	BMAL1	Dex40min	1.71312
Dex40-2	20	BMAL1	Dex40min	1.37549
Dex40-2	21	BMAL1	Dex40min	1.74257
Dex40-2	24	BMAL1	Dex40min	1.69061
Dex40-3	1	BMAL1	Dex40min	2.32422
Dex40-3	2	BMAL1	Dex40min	2.13126
Dex40-3	3	BMAL1	Dex40min	2.44794
Dex40-3	5	BMAL1	Dex40min	2.05715
Dex40-3	7	BMAL1	Dex40min	1.90332
Dex40-3	8	BMAL1	Dex40min	2.21379
Dex40-3	9	BMAL1	Dex40min	2.45955
Dex40-3	11	BMAL1	Dex40min	1.90514
Dex40-3	13	BMAL1	Dex40min	2.13233
Dex40-3	14	BMAL1	Dex40min	2.41157
Dex40-3	15	BMAL1	Dex40min	2.09973
Dex40-3	16	BMAL1	Dex40min	1.85407
Dex40-3	17	BMAL1	Dex40min	2.11091
Dex40-3	18	BMAL1	Dex40min	2.19106
Dex40-3	19	BMAL1	Dex40min	1.55937
Dex40-3	20	BMAL1	Dex40min	1.47047
Dex40-3	23	BMAL1	Dex40min	1.7645
Dex40-4	1	BMAL1	Dex40min	1.97352
Dex40-4	2	BMAL1	Dex40min	2.03914
Dex40-4	3	BMAL1	Dex40min	1.95012
Dex40-4	4	BMAL1	Dex40min	2.58403
Dex40-4	5	BMAL1	Dex40min	2.76306
Dex40-4	6	BMAL1	Dex40min	1.76827
Dex40-4	7	BMAL1	Dex40min	2.20539
Dex40-4	9	BMAL1	Dex40min	1.565
Dex40-4	10	BMAL1	Dex40min	2.33786
Dex40-4	11	BMAL1	Dex40min	2.11606
Dex40-4	12	BMAL1	Dex40min	1.90041
Dex40-4	13	BMAL1	Dex40min	1.84751
Dex40-4	14	BMAL1	Dex40min	1.37717
Dex40-4	15	BMAL1	Dex40min	2.46369
Dex40-4	16	BMAL1	Dex40min	1.71737
Dex40-4	17	BMAL1	Dex40min	1.77198
Dex40-4	18	BMAL1	Dex40min	1.73401
Dex40-4	20	BMAL1	Dex40min	1.87506
Dex40-4	21	BMAL1	Dex40min	2.77325
Dex40-4	22	BMAL1	Dex40min	2.14921
Dex40-5	1	BMAL1	Dex40min	3.04447
Dex40-5	2	BMAL1	Dex40min	3.32186
Dex40-5	3	BMAL1	Dex40min	2.35767
Dex40-5	5	BMAL1	Dex40min	2.01513
Dex40-5	6	BMAL1	Dex40min	2.26748
Dex40-5	7	BMAL1	Dex40min	3.01592
Dex40-5	8	BMAL1	Dex40min	2.17813
Dex40-5	9	BMAL1	Dex40min	1.01243
Dex40-5	10	BMAL1	Dex40min	1.8495
Dex40-5	11	BMAL1	Dex40min	1.98596
Dex40-5	12	BMAL1	Dex40min	3.05294
Dex40-5	13	BMAL1	Dex40min	1.35691
Dex40-5	14	BMAL1	Dex40min	2.28696
Dex40-5	15	BMAL1	Dex40min	3.229
Dex40-5	17	BMAL1	Dex40min	2.40296
Dex40-5	18	BMAL1	Dex40min	2.31961
Dex40-5	19	BMAL1	Dex40min	2.01904
Dex40-5	20	BMAL1	Dex40min	2.66646
Dex40-5	21	BMAL1	Dex40min	2.36302
Dex40-5	22	BMAL1	Dex40min	2.22757
Dex40-5	23	BMAL1	Dex40min	1.91441
Dex40-5	24	BMAL1	Dex40min	1.11183
con1	6	CLOCK	unstimulated	0.677946
con1	11	CLOCK	unstimulated	0.654131
con1	12	CLOCK	unstimulated	0.866105
con1	13	CLOCK	unstimulated	0.683663
con1	14	CLOCK	unstimulated	0.767749
con1	16	CLOCK	unstimulated	0.71111
con1	17	CLOCK	unstimulated	0.740568
con1	19	CLOCK	unstimulated	0.699704
con1	20	CLOCK	unstimulated	0.695475
con1	21	CLOCK	unstimulated	0.62409
con1	22	CLOCK	unstimulated	0.931623
con1	23	CLOCK	unstimulated	0.878779
con1	24	CLOCK	unstimulated	0.815091
con1	25	CLOCK	unstimulated	0.701734
con1	29	CLOCK	unstimulated	0.77897
con1	32	CLOCK	unstimulated	1
con3	1	CLOCK	unstimulated	1.3879
con3	2	CLOCK	unstimulated	1.62842
con3	4	CLOCK	unstimulated	1.51879
con3	5	CLOCK	unstimulated	1.39409
con3	6	CLOCK	unstimulated	1.39843
con3	7	CLOCK	unstimulated	1.7638
con3	8	CLOCK	unstimulated	1.3007
con3	9	CLOCK	unstimulated	1.63622
con3	10	CLOCK	unstimulated	1.35828
con3	11	CLOCK	unstimulated	1.53522
con3	12	CLOCK	unstimulated	1.22805
con3	13	CLOCK	unstimulated	1.5051
con3	15	CLOCK	unstimulated	1.39248
con3	16	CLOCK	unstimulated	1.5431
con3	18	CLOCK	unstimulated	1.36387
con3	19	CLOCK	unstimulated	1.36527
con3	22	CLOCK	unstimulated	1.0319
con3	23	CLOCK	unstimulated	2.92317
con3	24	CLOCK	unstimulated	1.60665
con3	26	CLOCK	unstimulated	1.50236
con3	27	CLOCK	unstimulated	1.38657
con3	30	CLOCK	unstimulated	1.93458
con3	31	CLOCK	unstimulated	1.29
con3	32	CLOCK	unstimulated	1.32115
con3	33	CLOCK	unstimulated	1.43211
con3	34	CLOCK	unstimulated	1.48848
con3	35	CLOCK	unstimulated	1.41189
con3	36	CLOCK	unstimulated	1.38101
con3	37	CLOCK	unstimulated	1.14363
con3	38	CLOCK	unstimulated	1.10496
con4	1	CLOCK	unstimulated	1.01977
con4	3	CLOCK	unstimulated	1.21734
con4	4	CLOCK	unstimulated	1.04191
con4	5	CLOCK	unstimulated	1.09363
con4	8	CLOCK	unstimulated	1.09167
con4	9	CLOCK	unstimulated	0.895183
con4	10	CLOCK	unstimulated	1.0863
con4	12	CLOCK	unstimulated	1.06628
con4	13	CLOCK	unstimulated	1.03753
con4	14	CLOCK	unstimulated	1.16137
con4	15	CLOCK	unstimulated	1.23377
con4	17	CLOCK	unstimulated	1.41499
con4	18	CLOCK	unstimulated	1.26045
con4	19	CLOCK	unstimulated	1.0002
con4	20	CLOCK	unstimulated	1.19669
con4	21	CLOCK	unstimulated	1.22246
con4	22	CLOCK	unstimulated	1.29507
con4	24	CLOCK	unstimulated	1.10763
con4	25	CLOCK	unstimulated	1.11329
con4	26	CLOCK	unstimulated	1.34799
con4	27	CLOCK	unstimulated	1.23833
con4	29	CLOCK	unstimulated	1.12539
con4	30	CLOCK	unstimulated	1.19831
con4	32	CLOCK	unstimulated	1.01659
con4	33	CLOCK	unstimulated	1.01698
con4	35	CLOCK	unstimulated	1.1816
con4	37	CLOCK	unstimulated	0.994705
con4	38	CLOCK	unstimulated	1.09791
con6	1	CLOCK	unstimulated	1.09791
con6	2	CLOCK	unstimulated	1.53229
con6	4	CLOCK	unstimulated	1.3598
con6	5	CLOCK	unstimulated	0.876346
con6	6	CLOCK	unstimulated	0.715027
con6	7	CLOCK	unstimulated	2.06227
con6	9	CLOCK	unstimulated	1.23905
con6	10	CLOCK	unstimulated	1.50832
con2	2	CLOCK	unstimulated	0.986348
con2	4	CLOCK	unstimulated	1.27546
con2	5	CLOCK	unstimulated	1.18238
con2	6	CLOCK	unstimulated	0.994933
con2	7	CLOCK	unstimulated	1.41911
con2	8	CLOCK	unstimulated	1.30872
con2	9	CLOCK	unstimulated	1.12816
con2	10	CLOCK	unstimulated	1.25191
con2	11	CLOCK	unstimulated	1.35606
con2	13	CLOCK	unstimulated	1.22201
con2	14	CLOCK	unstimulated	1.41383
con2	15	CLOCK	unstimulated	0.805957
con2	16	CLOCK	unstimulated	0.847915
con2	17	CLOCK	unstimulated	0.88547
con2	19	CLOCK	unstimulated	1.04699
con2	21	CLOCK	unstimulated	1.31773
con2	23	CLOCK	unstimulated	1.28608
con2	24	CLOCK	unstimulated	1.00692
con2	26	CLOCK	unstimulated	0.959604
con2	27	CLOCK	unstimulated	0.85995
con2	28	CLOCK	unstimulated	0.907482
con2	30	CLOCK	unstimulated	0.96382
Dex1	1	CLOCK	Dex20min	0.648773
Dex1	3	CLOCK	Dex20min	1.27299
Dex1	4	CLOCK	Dex20min	0.752566
Dex1	5	CLOCK	Dex20min	1.05414
Dex1	6	CLOCK	Dex20min	0.975598
Dex1	7	CLOCK	Dex20min	1.11672
Dex1	9	CLOCK	Dex20min	1.12003
Dex1	10	CLOCK	Dex20min	0.816213
Dex1	11	CLOCK	Dex20min	1.10153
Dex1	12	CLOCK	Dex20min	1.03061
Dex1	13	CLOCK	Dex20min	0.994378
Dex1	14	CLOCK	Dex20min	1.3322
Dex1	16	CLOCK	Dex20min	1.67867
Dex1	18	CLOCK	Dex20min	2.28809
Dex1	20	CLOCK	Dex20min	0.700313
Dex1	21	CLOCK	Dex20min	1.14768
Dex1	22	CLOCK	Dex20min	0.885404
Dex1	23	CLOCK	Dex20min	0.986985
Dex1	24	CLOCK	Dex20min	1.04915
Dex1	25	CLOCK	Dex20min	1.23058
Dex2	2	CLOCK	Dex20min	1.16015
Dex2	3	CLOCK	Dex20min	1.19288
Dex2	4	CLOCK	Dex20min	1.22373
Dex2	5	CLOCK	Dex20min	1.23119
Dex2	6	CLOCK	Dex20min	1.20769
Dex2	7	CLOCK	Dex20min	1.04395
Dex2	8	CLOCK	Dex20min	1.03694
Dex2	9	CLOCK	Dex20min	1.05847
Dex2	10	CLOCK	Dex20min	1.29566
Dex2	12	CLOCK	Dex20min	1.05525
Dex2	13	CLOCK	Dex20min	1.05738
Dex2	15	CLOCK	Dex20min	1.07355
Dex2	17	CLOCK	Dex20min	1.09226
Dex2	18	CLOCK	Dex20min	1.10749
Dex2	19	CLOCK	Dex20min	0.999974
Dex2	20	CLOCK	Dex20min	1.00533
Dex2	21	CLOCK	Dex20min	1.14034
Dex2	24	CLOCK	Dex20min	0.991838
Dex2	25	CLOCK	Dex20min	1.12953
Dex2	26	CLOCK	Dex20min	1.06706
Dex2	27	CLOCK	Dex20min	1.0295
Dex2	28	CLOCK	Dex20min	1.09295
Dex3	3	CLOCK	Dex20min	1.04979
Dex3	4	CLOCK	Dex20min	1.15482
Dex3	6	CLOCK	Dex20min	1.09668
Dex3	7	CLOCK	Dex20min	1.07088
Dex3	8	CLOCK	Dex20min	1.11123
Dex3	9	CLOCK	Dex20min	0.961273
Dex3	10	CLOCK	Dex20min	0.872275
Dex3	11	CLOCK	Dex20min	1.26839
Dex3	13	CLOCK	Dex20min	0.990433
Dex3	15	CLOCK	Dex20min	1.21934
Dex3	16	CLOCK	Dex20min	1.04585
Dex3	17	CLOCK	Dex20min	0.947633
Dex3	18	CLOCK	Dex20min	1.08899
Dex3	19	CLOCK	Dex20min	0.92559
Dex3	22	CLOCK	Dex20min	0.983577
Dex3	23	CLOCK	Dex20min	1.24644
Dex3	24	CLOCK	Dex20min	1.06566
Dex3	25	CLOCK	Dex20min	0.92894
Dex4	1	CLOCK	Dex20min	1.01349
Dex4	2	CLOCK	Dex20min	1.04874
Dex4	3	CLOCK	Dex20min	1.09679
Dex4	4	CLOCK	Dex20min	0.981612
Dex4	6	CLOCK	Dex20min	0.92749
Dex4	7	CLOCK	Dex20min	1.03852
Dex4	8	CLOCK	Dex20min	0.957509
Dex4	9	CLOCK	Dex20min	0.902742
Dex4	10	CLOCK	Dex20min	1.04565
Dex4	11	CLOCK	Dex20min	1.07291
Dex4	12	CLOCK	Dex20min	1.09024
Dex4	13	CLOCK	Dex20min	1.00243
Dex4	14	CLOCK	Dex20min	1.09208
Dex4	16	CLOCK	Dex20min	1.10301
Dex4	18	CLOCK	Dex20min	1.03365
Dex4	19	CLOCK	Dex20min	1.13595
Dex4	20	CLOCK	Dex20min	1.06154
Dex4	22	CLOCK	Dex20min	1.10195
Dex4	23	CLOCK	Dex20min	1.05139
Dex4	24	CLOCK	Dex20min	1.11088
Dex5	2	CLOCK	Dex20min	0.942418
Dex5	3	CLOCK	Dex20min	1.05424
Dex5	4	CLOCK	Dex20min	1.69757
Dex5	6	CLOCK	Dex20min	1.0534
Dex5	7	CLOCK	Dex20min	1.86201
Dex5	8	CLOCK	Dex20min	1.05098
Dex5	9	CLOCK	Dex20min	1.92878
Dex5	10	CLOCK	Dex20min	1.62562
Dex5	11	CLOCK	Dex20min	1.62012
Dex5	13	CLOCK	Dex20min	1.09253
Dex5	14	CLOCK	Dex20min	1.59581
Dex5	15	CLOCK	Dex20min	1.08752
Dex5	16	CLOCK	Dex20min	0.535255
Dex5	17	CLOCK	Dex20min	2.09566
Dex5	18	CLOCK	Dex20min	0.978452
Dex5	19	CLOCK	Dex20min	1.32564
Dex5	20	CLOCK	Dex20min	1.35786
Dex40-1	1	CLOCK	Dex40min	1.31336
Dex40-1	4	CLOCK	Dex40min	1.25411
Dex40-1	5	CLOCK	Dex40min	1.19237
Dex40-1	6	CLOCK	Dex40min	1.10503
Dex40-1	7	CLOCK	Dex40min	1.28937
Dex40-1	8	CLOCK	Dex40min	1.00683
Dex40-1	10	CLOCK	Dex40min	1.02268
Dex40-1	12	CLOCK	Dex40min	1.14828
Dex40-1	13	CLOCK	Dex40min	1.09521
Dex40-1	14	CLOCK	Dex40min	1.21187
Dex40-1	15	CLOCK	Dex40min	1.01248
Dex40-1	17	CLOCK	Dex40min	1.01316
Dex40-1	18	CLOCK	Dex40min	1.37311
Dex40-1	19	CLOCK	Dex40min	1.28953
Dex40-1	20	CLOCK	Dex40min	1.375
Dex40-1	21	CLOCK	Dex40min	0.939654
Dex40-1	22	CLOCK	Dex40min	1.20663
Dex40-1	25	CLOCK	Dex40min	1.1731
Dex40-1	26	CLOCK	Dex40min	1.23052
Dex40-1	28	CLOCK	Dex40min	1.00137
Dex40-1	29	CLOCK	Dex40min	1.38875
Dex40-1	31	CLOCK	Dex40min	1.37794
Dex40-1	35	CLOCK	Dex40min	1.41321
Dex40-1	36	CLOCK	Dex40min	1.39683
Dex40-2	1	CLOCK	Dex40min	1.18214
Dex40-2	2	CLOCK	Dex40min	1.47414
Dex40-2	3	CLOCK	Dex40min	1.50856
Dex40-2	5	CLOCK	Dex40min	1.20244
Dex40-2	6	CLOCK	Dex40min	0.962297
Dex40-2	7	CLOCK	Dex40min	1.85783
Dex40-2	8	CLOCK	Dex40min	1.52036
Dex40-2	9	CLOCK	Dex40min	1.43495
Dex40-2	11	CLOCK	Dex40min	1.37979
Dex40-2	12	CLOCK	Dex40min	1.22037
Dex40-2	13	CLOCK	Dex40min	1.1283
Dex40-2	14	CLOCK	Dex40min	1.25507
Dex40-2	16	CLOCK	Dex40min	1.46229
Dex40-2	17	CLOCK	Dex40min	0.975077
Dex40-2	18	CLOCK	Dex40min	0.929439
Dex40-2	19	CLOCK	Dex40min	1.06497
Dex40-2	20	CLOCK	Dex40min	0.931548
Dex40-2	21	CLOCK	Dex40min	1.11712
Dex40-2	24	CLOCK	Dex40min	1.19805
Dex40-3	1	CLOCK	Dex40min	1.51367
Dex40-3	2	CLOCK	Dex40min	1.6077
Dex40-3	3	CLOCK	Dex40min	1.5459
Dex40-3	5	CLOCK	Dex40min	0.994302
Dex40-3	7	CLOCK	Dex40min	1.13863
Dex40-3	8	CLOCK	Dex40min	1.39421
Dex40-3	9	CLOCK	Dex40min	1.77341
Dex40-3	11	CLOCK	Dex40min	1.03396
Dex40-3	13	CLOCK	Dex40min	1.99324
Dex40-3	14	CLOCK	Dex40min	2.15151
Dex40-3	15	CLOCK	Dex40min	1.58406
Dex40-3	16	CLOCK	Dex40min	1.3624
Dex40-3	17	CLOCK	Dex40min	2.21626
Dex40-3	18	CLOCK	Dex40min	1.46929
Dex40-3	19	CLOCK	Dex40min	1.08179
Dex40-3	20	CLOCK	Dex40min	1.221
Dex40-3	23	CLOCK	Dex40min	1.33298
Dex40-4	1	CLOCK	Dex40min	2.21119
Dex40-4	2	CLOCK	Dex40min	1.55752
Dex40-4	3	CLOCK	Dex40min	1.40004
Dex40-4	4	CLOCK	Dex40min	2.28283
Dex40-4	5	CLOCK	Dex40min	2.32764
Dex40-4	6	CLOCK	Dex40min	1.17503
Dex40-4	7	CLOCK	Dex40min	1.80026
Dex40-4	9	CLOCK	Dex40min	1.18842
Dex40-4	10	CLOCK	Dex40min	2.37629
Dex40-4	11	CLOCK	Dex40min	1.74346
Dex40-4	12	CLOCK	Dex40min	1.67676
Dex40-4	13	CLOCK	Dex40min	1.3432
Dex40-4	14	CLOCK	Dex40min	0.987527
Dex40-4	15	CLOCK	Dex40min	1.78881
Dex40-4	16	CLOCK	Dex40min	1.63673
Dex40-4	17	CLOCK	Dex40min	1.76249
Dex40-4	18	CLOCK	Dex40min	1.11952
Dex40-4	20	CLOCK	Dex40min	1.15166
Dex40-4	21	CLOCK	Dex40min	2.28088
Dex40-4	22	CLOCK	Dex40min	1.8497
Dex40-5	1	CLOCK	Dex40min	1.61058
Dex40-5	2	CLOCK	Dex40min	1.61545
Dex40-5	3	CLOCK	Dex40min	1.81716
Dex40-5	5	CLOCK	Dex40min	1.23051
Dex40-5	6	CLOCK	Dex40min	1.86066
Dex40-5	7	CLOCK	Dex40min	1.55035
Dex40-5	8	CLOCK	Dex40min	1.4264
Dex40-5	9	CLOCK	Dex40min	0.650367
Dex40-5	10	CLOCK	Dex40min	1.05186
Dex40-5	11	CLOCK	Dex40min	1.20955
Dex40-5	12	CLOCK	Dex40min	1.8244
Dex40-5	13	CLOCK	Dex40min	1.41124
Dex40-5	14	CLOCK	Dex40min	2.05276
Dex40-5	15	CLOCK	Dex40min	1.39362
Dex40-5	17	CLOCK	Dex40min	1.5898
Dex40-5	18	CLOCK	Dex40min	1.20376
Dex40-5	19	CLOCK	Dex40min	0.91297
Dex40-5	20	CLOCK	Dex40min	1.21865
Dex40-5	21	CLOCK	Dex40min	1.47021
Dex40-5	22	CLOCK	Dex40min	1.38614
Dex40-5	23	CLOCK	Dex40min	1.06526
Dex40-5	24	CLOCK	Dex40min	1.35926

## Sheet: Fig. 2b,c, SFig. 5
Experiment ID	Cell_ID	Stimulation	CT	Target	Ratio
ROI1	1	Dex20min	15h	BMAL1	1.36375
ROI1	1	Dex20min	15h	CLOCK	1.45012
ROI2	1	Dex20min	15h	BMAL1	1.9063
ROI2	2	Dex20min	15h	BMAL1	0.842897
ROI2	3	Dex20min	15h	BMAL1	0.799617
ROI2	5	Dex20min	15h	BMAL1	1.46034
ROI2	1	Dex20min	15h	CLOCK	1.70913
ROI2	2	Dex20min	15h	CLOCK	0.923048
ROI2	3	Dex20min	15h	CLOCK	0.891427
ROI2	5	Dex20min	15h	CLOCK	1.42312
ROI4	2	Dex20min	15h	BMAL1	2.73525
ROI4	3	Dex20min	15h	BMAL1	2.16252
ROI4	5	Dex20min	15h	BMAL1	3.23484
ROI4	7	Dex20min	15h	BMAL1	1.56271
ROI4	13	Dex20min	15h	BMAL1	0.510116
ROI4	2	Dex20min	15h	CLOCK	2.02977
ROI4	3	Dex20min	15h	CLOCK	1.55039
ROI4	5	Dex20min	15h	CLOCK	2.22124
ROI4	7	Dex20min	15h	CLOCK	1.5575
ROI5	2	Dex20min	15h	BMAL1	1.21699
ROI5	3	Dex20min	15h	BMAL1	2.03565
ROI5	5	Dex20min	15h	BMAL1	2.11207
ROI5	9	Dex20min	15h	BMAL1	1.90381
ROI5	10	Dex20min	15h	BMAL1	2.0265
ROI5	13	Dex20min	15h	BMAL1	1.51801
ROI5	2	Dex20min	15h	CLOCK	1.24718
ROI5	3	Dex20min	15h	CLOCK	1.83612
ROI5	5	Dex20min	15h	CLOCK	1.73724
ROI5	9	Dex20min	15h	CLOCK	1.5801
ROI5	10	Dex20min	15h	CLOCK	0.839911
ROI5	13	Dex20min	15h	CLOCK	1.56552
ROI1	1	Dex20min	15h	BMAL1	1.24924
ROI1	2	Dex20min	15h	BMAL1	0.937382
ROI1	4	Dex20min	15h	BMAL1	1.44231
ROI1	7	Dex20min	15h	BMAL1	1.51791
ROI1	1	Dex20min	15h	CLOCK	1.13378
ROI1	2	Dex20min	15h	CLOCK	0.977166
ROI1	4	Dex20min	15h	CLOCK	1.5065
ROI1	7	Dex20min	15h	CLOCK	1.41264
ROI2	2	Dex20min	15h	BMAL1	2.12146
ROI2	5	Dex20min	15h	BMAL1	2.08196
ROI2	7	Dex20min	15h	BMAL1	0.990569
ROI2	9	Dex20min	15h	BMAL1	1.56501
ROI2	10	Dex20min	15h	BMAL1	1.12657
ROI2	11	Dex20min	15h	BMAL1	2.75455
ROI2	2	Dex20min	15h	CLOCK	2.13118
ROI2	5	Dex20min	15h	CLOCK	1.81087
ROI2	7	Dex20min	15h	CLOCK	1.10442
ROI2	9	Dex20min	15h	CLOCK	2.18495
ROI2	10	Dex20min	15h	CLOCK	1.04056
ROI2	11	Dex20min	15h	CLOCK	2.2118
ROI3	1	Dex20min	15h	BMAL1	2.65104
ROI3	3	Dex20min	15h	BMAL1	1.29426
ROI3	4	Dex20min	15h	BMAL1	1.3402
ROI3	5	Dex20min	15h	BMAL1	1.27655
ROI3	6	Dex20min	15h	BMAL1	1.38046
ROI3	7	Dex20min	15h	BMAL1	1.36295
ROI3	8	Dex20min	15h	BMAL1	1.32596
ROI3	9	Dex20min	15h	BMAL1	0.81741
ROI3	10	Dex20min	15h	BMAL1	1.29864
ROI3	11	Dex20min	15h	BMAL1	1.24499
ROI3	12	Dex20min	15h	BMAL1	1.56753
ROI3	1	Dex20min	15h	CLOCK	2.33205
ROI3	3	Dex20min	15h	CLOCK	1.15454
ROI3	4	Dex20min	15h	CLOCK	1.19445
ROI3	5	Dex20min	15h	CLOCK	1.21947
ROI3	6	Dex20min	15h	CLOCK	1.26242
ROI3	7	Dex20min	15h	CLOCK	1.20963
ROI3	8	Dex20min	15h	CLOCK	1.15615
ROI3	9	Dex20min	15h	CLOCK	0.844132
ROI3	10	Dex20min	15h	CLOCK	1.23684
ROI3	11	Dex20min	15h	CLOCK	1.1495
ROI3	12	Dex20min	15h	CLOCK	1.3771
ROI4	2	Dex20min	15h	BMAL1	1.18142
ROI4	3	Dex20min	15h	BMAL1	1.47072
ROI4	4	Dex20min	15h	BMAL1	2.28648
ROI4	5	Dex20min	15h	BMAL1	1.91684
ROI4	6	Dex20min	15h	BMAL1	2.41485
ROI4	7	Dex20min	15h	BMAL1	1.58123
ROI4	9	Dex20min	15h	BMAL1	1.83583
ROI4	11	Dex20min	15h	BMAL1	1.28071
ROI4	12	Dex20min	15h	BMAL1	1.82701
ROI4	13	Dex20min	15h	BMAL1	2.05036
ROI4	2	Dex20min	15h	CLOCK	1.23
ROI4	3	Dex20min	15h	CLOCK	1.32552
ROI4	4	Dex20min	15h	CLOCK	2.31892
ROI4	5	Dex20min	15h	CLOCK	1.41137
ROI4	6	Dex20min	15h	CLOCK	1.98475
ROI4	7	Dex20min	15h	CLOCK	1.51592
ROI4	9	Dex20min	15h	CLOCK	1.48022
ROI4	11	Dex20min	15h	CLOCK	1.18033
ROI4	12	Dex20min	15h	CLOCK	2.11837
ROI4	13	Dex20min	15h	CLOCK	1.78737
ROI1	1	Dex20min	15h	BMAL1	1.39216
ROI1	2	Dex20min	15h	BMAL1	1.42969
ROI1	3	Dex20min	15h	BMAL1	0.962732
ROI1	4	Dex20min	15h	BMAL1	2.02686
ROI1	5	Dex20min	15h	BMAL1	1.96922
ROI1	6	Dex20min	15h	BMAL1	2.02169
ROI1	7	Dex20min	15h	BMAL1	1.64436
ROI1	8	Dex20min	15h	BMAL1	1.52377
ROI1	9	Dex20min	15h	BMAL1	1.38421
ROI1	1	Dex20min	15h	CLOCK	1.42467
ROI1	2	Dex20min	15h	CLOCK	1.44974
ROI1	3	Dex20min	15h	CLOCK	1.08509
ROI1	4	Dex20min	15h	CLOCK	2.54125
ROI1	5	Dex20min	15h	CLOCK	1.8221
ROI1	6	Dex20min	15h	CLOCK	2.41796
ROI1	7	Dex20min	15h	CLOCK	1.72935
ROI1	8	Dex20min	15h	CLOCK	1.36365
ROI1	9	Dex20min	15h	CLOCK	1.37468
ROI2	2	Dex20min	15h	BMAL1	1.41494
ROI2	3	Dex20min	15h	BMAL1	2.19206
ROI2	6	Dex20min	15h	BMAL1	1.91032
ROI2	2	Dex20min	15h	CLOCK	1.38092
ROI2	3	Dex20min	15h	CLOCK	2.09552
ROI2	6	Dex20min	15h	CLOCK	1.97056
ROI3	2	Dex20min	15h	BMAL1	1.73793
ROI3	8	Dex20min	15h	BMAL1	1.35012
ROI3	9	Dex20min	15h	BMAL1	1.98715
ROI3	10	Dex20min	15h	BMAL1	0.620011
ROI3	11	Dex20min	15h	BMAL1	1.62441
ROI3	13	Dex20min	15h	BMAL1	2.01649
ROI3	14	Dex20min	15h	BMAL1	1.72895
ROI3	17	Dex20min	15h	BMAL1	2.19301
ROI3	2	Dex20min	15h	CLOCK	1.31339
ROI3	8	Dex20min	15h	CLOCK	1.17819
ROI3	9	Dex20min	15h	CLOCK	1.63357
ROI3	10	Dex20min	15h	CLOCK	0.633904
ROI3	11	Dex20min	15h	CLOCK	1.9987
ROI3	13	Dex20min	15h	CLOCK	1.66153
ROI3	14	Dex20min	15h	CLOCK	1.49748
ROI3	17	Dex20min	15h	CLOCK	2.23159
ROI4	2	Dex20min	15h	BMAL1	1.42414
ROI4	3	Dex20min	15h	BMAL1	1.52149
ROI4	4	Dex20min	15h	BMAL1	1.5363
ROI4	6	Dex20min	15h	BMAL1	1.63519
ROI4	7	Dex20min	15h	BMAL1	1.40709
ROI4	2	Dex20min	15h	CLOCK	1.39512
ROI4	3	Dex20min	15h	CLOCK	1.49522
ROI4	4	Dex20min	15h	CLOCK	1.62613
ROI4	6	Dex20min	15h	CLOCK	1.89953
ROI4	7	Dex20min	15h	CLOCK	1.60207
ROI1	1	Dex40min	15h	BMAL1	1.44482
ROI1	4	Dex40min	15h	BMAL1	1.99671
ROI1	5	Dex40min	15h	BMAL1	2.20387
ROI1	8	Dex40min	15h	BMAL1	0.430213
ROI1	9	Dex40min	15h	BMAL1	2.43609
ROI1	11	Dex40min	15h	BMAL1	0.184273
ROI1	1	Dex40min	15h	CLOCK	1.42066
ROI1	4	Dex40min	15h	CLOCK	1.65461
ROI1	5	Dex40min	15h	CLOCK	2.00834
ROI1	8	Dex40min	15h	CLOCK	0.522674
ROI1	9	Dex40min	15h	CLOCK	1.91078
ROI1	11	Dex40min	15h	CLOCK	0.223831
ROI2	5	Dex40min	15h	BMAL1	0.69571
ROI2	8	Dex40min	15h	BMAL1	0.633327
ROI2	10	Dex40min	15h	BMAL1	1.30379
ROI2	11	Dex40min	15h	BMAL1	0.661164
ROI2	13	Dex40min	15h	BMAL1	1.5936
ROI2	14	Dex40min	15h	BMAL1	2.28683
ROI2	5	Dex40min	15h	CLOCK	0.815238
ROI2	8	Dex40min	15h	CLOCK	0.685297
ROI2	10	Dex40min	15h	CLOCK	1.39538
ROI2	11	Dex40min	15h	CLOCK	0.826383
ROI2	13	Dex40min	15h	CLOCK	1.46149
ROI2	14	Dex40min	15h	CLOCK	1.65294
ROI3	1	Dex40min	15h	BMAL1	1.67214
ROI3	4	Dex40min	15h	BMAL1	1.57553
ROI3	5	Dex40min	15h	BMAL1	2.09177
ROI3	6	Dex40min	15h	BMAL1	1.97539
ROI3	7	Dex40min	15h	BMAL1	2.57647
ROI3	10	Dex40min	15h	BMAL1	1.71354
ROI3	11	Dex40min	15h	BMAL1	1.31073
ROI3	12	Dex40min	15h	BMAL1	1.61118
ROI3	13	Dex40min	15h	BMAL1	2.07269
ROI3	14	Dex40min	15h	BMAL1	1.34037
ROI3	15	Dex40min	15h	BMAL1	1.62971
ROI3	16	Dex40min	15h	BMAL1	2.16058
ROI3	17	Dex40min	15h	BMAL1	1.7674
ROI3	19	Dex40min	15h	BMAL1	1.43219
ROI3	22	Dex40min	15h	BMAL1	1.53822
ROI3	23	Dex40min	15h	BMAL1	2.40775
ROI3	24	Dex40min	15h	BMAL1	1.58389
ROI3	25	Dex40min	15h	BMAL1	1.55372
ROI3	26	Dex40min	15h	BMAL1	1.45454
ROI3	1	Dex40min	15h	CLOCK	1.32982
ROI3	4	Dex40min	15h	CLOCK	1.34015
ROI3	5	Dex40min	15h	CLOCK	1.46835
ROI3	6	Dex40min	15h	CLOCK	1.72855
ROI3	7	Dex40min	15h	CLOCK	1.96632
ROI3	10	Dex40min	15h	CLOCK	1.46511
ROI3	11	Dex40min	15h	CLOCK	1.40286
ROI3	12	Dex40min	15h	CLOCK	1.3761
ROI3	13	Dex40min	15h	CLOCK	1.66254
ROI3	14	Dex40min	15h	CLOCK	1.22831
ROI3	15	Dex40min	15h	CLOCK	1.47008
ROI3	16	Dex40min	15h	CLOCK	1.41521
ROI3	17	Dex40min	15h	CLOCK	1.7193
ROI3	19	Dex40min	15h	CLOCK	1.29615
ROI3	22	Dex40min	15h	CLOCK	1.36422
ROI3	23	Dex40min	15h	CLOCK	1.95477
ROI3	24	Dex40min	15h	CLOCK	0.542326
ROI3	25	Dex40min	15h	CLOCK	1.48282
ROI3	26	Dex40min	15h	CLOCK	1.50906
ROI4	6	Dex40min	15h	BMAL1	1.48279
ROI4	9	Dex40min	15h	BMAL1	1.90451
ROI4	12	Dex40min	15h	BMAL1	2.02885
ROI4	16	Dex40min	15h	BMAL1	1.13012
ROI4	6	Dex40min	15h	CLOCK	1.48038
ROI4	9	Dex40min	15h	CLOCK	1.31217
ROI4	12	Dex40min	15h	CLOCK	1.56979
ROI4	16	Dex40min	15h	CLOCK	1.21796
ROI5	3	Dex40min	15h	BMAL1	1.34526
ROI5	4	Dex40min	15h	BMAL1	2.19692
ROI5	5	Dex40min	15h	BMAL1	1.45884
ROI5	6	Dex40min	15h	BMAL1	1.63127
ROI5	8	Dex40min	15h	BMAL1	2.02408
ROI5	9	Dex40min	15h	BMAL1	1.49159
ROI5	10	Dex40min	15h	BMAL1	1.28826
ROI5	3	Dex40min	15h	CLOCK	1.24454
ROI5	4	Dex40min	15h	CLOCK	1.69158
ROI5	5	Dex40min	15h	CLOCK	1.96036
ROI5	6	Dex40min	15h	CLOCK	1.70467
ROI5	8	Dex40min	15h	CLOCK	2.14066
ROI5	9	Dex40min	15h	CLOCK	1.5098
ROI5	10	Dex40min	15h	CLOCK	1.49708
ROI1	3	Dex40min	15h	BMAL1	1.51368
ROI1	4	Dex40min	15h	BMAL1	1.95189
ROI1	6	Dex40min	15h	BMAL1	2.05594
ROI1	7	Dex40min	15h	BMAL1	2.09065
ROI1	8	Dex40min	15h	BMAL1	2.48205
ROI1	9	Dex40min	15h	BMAL1	1.73092
ROI1	11	Dex40min	15h	BMAL1	2.13209
ROI1	12	Dex40min	15h	BMAL1	2.05448
ROI1	13	Dex40min	15h	BMAL1	1.91873
ROI1	14	Dex40min	15h	BMAL1	1.12456
ROI1	15	Dex40min	15h	BMAL1	2.04885
ROI1	16	Dex40min	15h	BMAL1	2.02865
ROI1	17	Dex40min	15h	BMAL1	1.02611
ROI1	18	Dex40min	15h	BMAL1	1.99402
ROI1	19	Dex40min	15h	BMAL1	1.097
ROI1	20	Dex40min	15h	BMAL1	1.32708
ROI1	21	Dex40min	15h	BMAL1	2.06592
ROI1	22	Dex40min	15h	BMAL1	2.34018
ROI1	23	Dex40min	15h	BMAL1	0.90176
ROI1	24	Dex40min	15h	BMAL1	1.92135
ROI1	25	Dex40min	15h	BMAL1	1.20719
ROI1	26	Dex40min	15h	BMAL1	1.77407
ROI1	28	Dex40min	15h	BMAL1	2.68891
ROI1	29	Dex40min	15h	BMAL1	2.23584
ROI1	32	Dex40min	15h	BMAL1	2.19251
ROI1	34	Dex40min	15h	BMAL1	2.21877
ROI1	35	Dex40min	15h	BMAL1	1.07909
ROI1	36	Dex40min	15h	BMAL1	1.68739
ROI1	39	Dex40min	15h	BMAL1	2.35874
ROI1	40	Dex40min	15h	BMAL1	1.36334
ROI1	41	Dex40min	15h	BMAL1	1.61291
ROI1	42	Dex40min	15h	BMAL1	1.61296
ROI1	43	Dex40min	15h	BMAL1	0.927463
ROI1	44	Dex40min	15h	BMAL1	2.36017
ROI1	45	Dex40min	15h	BMAL1	1.35091
ROI1	48	Dex40min	15h	BMAL1	1.01014
ROI1	3	Dex40min	15h	CLOCK	1.28722
ROI1	4	Dex40min	15h	CLOCK	1.458
ROI1	6	Dex40min	15h	CLOCK	1.60727
ROI1	7	Dex40min	15h	CLOCK	1.60198
ROI1	8	Dex40min	15h	CLOCK	1.97504
ROI1	9	Dex40min	15h	CLOCK	1.44615
ROI1	11	Dex40min	15h	CLOCK	1.61648
ROI1	12	Dex40min	15h	CLOCK	1.50116
ROI1	13	Dex40min	15h	CLOCK	1.48254
ROI1	14	Dex40min	15h	CLOCK	1.07649
ROI1	15	Dex40min	15h	CLOCK	1.33109
ROI1	16	Dex40min	15h	CLOCK	1.48022
ROI1	17	Dex40min	15h	CLOCK	1.021
ROI1	18	Dex40min	15h	CLOCK	1.32234
ROI1	19	Dex40min	15h	CLOCK	1.03936
ROI1	20	Dex40min	15h	CLOCK	1.1316
ROI1	21	Dex40min	15h	CLOCK	1.55976
ROI1	22	Dex40min	15h	CLOCK	1.56015
ROI1	23	Dex40min	15h	CLOCK	1.09837
ROI1	24	Dex40min	15h	CLOCK	1.54983
ROI1	25	Dex40min	15h	CLOCK	1.07743
ROI1	26	Dex40min	15h	CLOCK	1.41593
ROI1	28	Dex40min	15h	CLOCK	1.7471
ROI1	29	Dex40min	15h	CLOCK	1.53504
ROI1	32	Dex40min	15h	CLOCK	1.53049
ROI1	34	Dex40min	15h	CLOCK	1.60769
ROI1	35	Dex40min	15h	CLOCK	1.08675
ROI1	36	Dex40min	15h	CLOCK	1.44795
ROI1	39	Dex40min	15h	CLOCK	1.69829
ROI1	40	Dex40min	15h	CLOCK	1.15754
ROI1	41	Dex40min	15h	CLOCK	1.26341
ROI1	42	Dex40min	15h	CLOCK	1.36501
ROI1	43	Dex40min	15h	CLOCK	0.959131
ROI1	44	Dex40min	15h	CLOCK	1.63481
ROI1	45	Dex40min	15h	CLOCK	1.26876
ROI1	48	Dex40min	15h	CLOCK	1.04202
ROI2	5	Dex40min	15h	BMAL1	2.54843
ROI2	7	Dex40min	15h	BMAL1	1.89348
ROI2	9	Dex40min	15h	BMAL1	0.772277
ROI2	14	Dex40min	15h	BMAL1	2.38247
ROI2	17	Dex40min	15h	BMAL1	1.65308
ROI2	18	Dex40min	15h	BMAL1	2.58853
ROI2	5	Dex40min	15h	CLOCK	1.56902
ROI2	7	Dex40min	15h	CLOCK	1.43898
ROI2	9	Dex40min	15h	CLOCK	1.04193
ROI2	14	Dex40min	15h	CLOCK	1.60491
ROI2	17	Dex40min	15h	CLOCK	1.43016
ROI2	18	Dex40min	15h	CLOCK	1.91223
ROI3	1	Dex40min	15h	BMAL1	2.00706
ROI3	3	Dex40min	15h	BMAL1	1.74805
ROI3	4	Dex40min	15h	BMAL1	2.10813
ROI3	6	Dex40min	15h	BMAL1	2.01499
ROI3	7	Dex40min	15h	BMAL1	2.3134
ROI3	8	Dex40min	15h	BMAL1	2.01187
ROI3	9	Dex40min	15h	BMAL1	2.65749
ROI3	10	Dex40min	15h	BMAL1	1.83408
ROI3	11	Dex40min	15h	BMAL1	1.82973
ROI3	12	Dex40min	15h	BMAL1	1.708
ROI3	14	Dex40min	15h	BMAL1	2.362
ROI3	16	Dex40min	15h	BMAL1	1.12513
ROI3	17	Dex40min	15h	BMAL1	1.41431
ROI3	19	Dex40min	15h	BMAL1	2.0815
ROI3	20	Dex40min	15h	BMAL1	1.82636
ROI3	21	Dex40min	15h	BMAL1	1.83616
ROI3	22	Dex40min	15h	BMAL1	1.72844
ROI3	23	Dex40min	15h	BMAL1	2.09667
ROI3	26	Dex40min	15h	BMAL1	0.81224
ROI3	27	Dex40min	15h	BMAL1	1.68913
ROI3	28	Dex40min	15h	BMAL1	1.37227
ROI3	1	Dex40min	15h	CLOCK	1.64816
ROI3	3	Dex40min	15h	CLOCK	1.58344
ROI3	4	Dex40min	15h	CLOCK	1.72341
ROI3	6	Dex40min	15h	CLOCK	1.43017
ROI3	7	Dex40min	15h	CLOCK	1.59735
ROI3	8	Dex40min	15h	CLOCK	1.62815
ROI3	9	Dex40min	15h	CLOCK	1.90599
ROI3	10	Dex40min	15h	CLOCK	1.5721
ROI3	11	Dex40min	15h	CLOCK	1.48635
ROI3	12	Dex40min	15h	CLOCK	1.29359
ROI3	14	Dex40min	15h	CLOCK	1.42822
ROI3	16	Dex40min	15h	CLOCK	0.952395
ROI3	17	Dex40min	15h	CLOCK	1.3025
ROI3	19	Dex40min	15h	CLOCK	1.60052
ROI3	20	Dex40min	15h	CLOCK	1.53198
ROI3	21	Dex40min	15h	CLOCK	1.79779
ROI3	22	Dex40min	15h	CLOCK	1.54219
ROI3	23	Dex40min	15h	CLOCK	1.52634
ROI3	26	Dex40min	15h	CLOCK	1.32163
ROI3	27	Dex40min	15h	CLOCK	1.59242
ROI3	28	Dex40min	15h	CLOCK	1.33828
ROI4	2	Dex40min	15h	BMAL1	1.76165
ROI4	3	Dex40min	15h	BMAL1	2.03144
ROI4	4	Dex40min	15h	BMAL1	1.77664
ROI4	5	Dex40min	15h	BMAL1	1.54236
ROI4	7	Dex40min	15h	BMAL1	0.521733
ROI4	8	Dex40min	15h	BMAL1	1.21854
ROI4	10	Dex40min	15h	BMAL1	1.42036
ROI4	11	Dex40min	15h	BMAL1	1.88891
ROI4	14	Dex40min	15h	BMAL1	2.04326
ROI4	15	Dex40min	15h	BMAL1	2.4053
ROI4	16	Dex40min	15h	BMAL1	1.96355
ROI4	17	Dex40min	15h	BMAL1	1.54027
ROI4	18	Dex40min	15h	BMAL1	1.66203
ROI4	19	Dex40min	15h	BMAL1	1.60123
ROI4	21	Dex40min	15h	BMAL1	1.09043
ROI4	22	Dex40min	15h	BMAL1	1.64847
ROI4	23	Dex40min	15h	BMAL1	1.89785
ROI4	2	Dex40min	15h	CLOCK	1.49692
ROI4	3	Dex40min	15h	CLOCK	1.42272
ROI4	4	Dex40min	15h	CLOCK	1.55866
ROI4	5	Dex40min	15h	CLOCK	1.2995
ROI4	7	Dex40min	15h	CLOCK	0.595293
ROI4	8	Dex40min	15h	CLOCK	1.18095
ROI4	10	Dex40min	15h	CLOCK	1.32228
ROI4	11	Dex40min	15h	CLOCK	1.34346
ROI4	14	Dex40min	15h	CLOCK	1.55727
ROI4	15	Dex40min	15h	CLOCK	1.67032
ROI4	16	Dex40min	15h	CLOCK	1.45953
ROI4	17	Dex40min	15h	CLOCK	1.34754
ROI4	18	Dex40min	15h	CLOCK	1.40568
ROI4	19	Dex40min	15h	CLOCK	1.20488
ROI4	21	Dex40min	15h	CLOCK	1.0752
ROI4	22	Dex40min	15h	CLOCK	1.38066
ROI4	23	Dex40min	15h	CLOCK	1.59465
ROI1	1	Dex40min	15h	BMAL1	1.72728
ROI1	2	Dex40min	15h	BMAL1	2.5511
ROI1	4	Dex40min	15h	BMAL1	1.88825
ROI1	6	Dex40min	15h	BMAL1	1.63214
ROI1	7	Dex40min	15h	BMAL1	0.772841
ROI1	8	Dex40min	15h	BMAL1	2.18571
ROI1	9	Dex40min	15h	BMAL1	1.85141
ROI1	10	Dex40min	15h	BMAL1	2.00971
ROI1	11	Dex40min	15h	BMAL1	1.99473
ROI1	16	Dex40min	15h	BMAL1	1.85951
ROI1	18	Dex40min	15h	BMAL1	1.77375
ROI1	19	Dex40min	15h	BMAL1	2.77454
ROI1	20	Dex40min	15h	BMAL1	1.31593
ROI1	23	Dex40min	15h	BMAL1	2.1737
ROI1	24	Dex40min	15h	BMAL1	1.4531
ROI1	25	Dex40min	15h	BMAL1	1.20586
ROI1	1	Dex40min	15h	CLOCK	1.22912
ROI1	2	Dex40min	15h	CLOCK	1.66774
ROI1	4	Dex40min	15h	CLOCK	1.56892
ROI1	6	Dex40min	15h	CLOCK	1.21543
ROI1	7	Dex40min	15h	CLOCK	0.833597
ROI1	8	Dex40min	15h	CLOCK	1.78022
ROI1	9	Dex40min	15h	CLOCK	1.2423
ROI1	10	Dex40min	15h	CLOCK	1.47961
ROI1	11	Dex40min	15h	CLOCK	1.34673
ROI1	16	Dex40min	15h	CLOCK	1.34237
ROI1	18	Dex40min	15h	CLOCK	1.4161
ROI1	19	Dex40min	15h	CLOCK	2.12935
ROI1	20	Dex40min	15h	CLOCK	1.18438
ROI1	23	Dex40min	15h	CLOCK	1.45781
ROI1	24	Dex40min	15h	CLOCK	1.32106
ROI1	25	Dex40min	15h	CLOCK	1.14728
ROI2	1	Dex40min	15h	BMAL1	2.14682
ROI2	2	Dex40min	15h	BMAL1	0.298985
ROI2	3	Dex40min	15h	BMAL1	2.00628
ROI2	4	Dex40min	15h	BMAL1	2.40357
ROI2	5	Dex40min	15h	BMAL1	1.4854
ROI2	6	Dex40min	15h	BMAL1	1.92783
ROI2	7	Dex40min	15h	BMAL1	1.481
ROI2	8	Dex40min	15h	BMAL1	2.38457
ROI2	10	Dex40min	15h	BMAL1	2.42008
ROI2	11	Dex40min	15h	BMAL1	1.2697
ROI2	12	Dex40min	15h	BMAL1	1.30367
ROI2	1	Dex40min	15h	CLOCK	1.75894
ROI2	2	Dex40min	15h	CLOCK	0.369437
ROI2	3	Dex40min	15h	CLOCK	1.70434
ROI2	4	Dex40min	15h	CLOCK	1.8328
ROI2	5	Dex40min	15h	CLOCK	1.45251
ROI2	6	Dex40min	15h	CLOCK	1.87218
ROI2	7	Dex40min	15h	CLOCK	1.27035
ROI2	8	Dex40min	15h	CLOCK	1.95269
ROI2	10	Dex40min	15h	CLOCK	2.2361
ROI2	11	Dex40min	15h	CLOCK	1.20546
ROI2	12	Dex40min	15h	CLOCK	1.35872
ROI3	2	Dex40min	15h	BMAL1	1.93362
ROI3	3	Dex40min	15h	BMAL1	0.126037
ROI3	6	Dex40min	15h	BMAL1	2.14113
ROI3	10	Dex40min	15h	BMAL1	1.38641
ROI3	11	Dex40min	15h	BMAL1	2.50309
ROI3	12	Dex40min	15h	BMAL1	1.99832
ROI3	13	Dex40min	15h	BMAL1	0.861778
ROI3	14	Dex40min	15h	BMAL1	1.4419
ROI3	15	Dex40min	15h	BMAL1	2.17018
ROI3	16	Dex40min	15h	BMAL1	1.06146
ROI3	17	Dex40min	15h	BMAL1	1.72989
ROI3	19	Dex40min	15h	BMAL1	2.96446
ROI3	20	Dex40min	15h	BMAL1	0.321482
ROI3	24	Dex40min	15h	BMAL1	1.26569
ROI3	2	Dex40min	15h	CLOCK	0.370372
ROI3	6	Dex40min	15h	CLOCK	1.50643
ROI3	10	Dex40min	15h	CLOCK	1.08376
ROI3	11	Dex40min	15h	CLOCK	1.9983
ROI3	12	Dex40min	15h	CLOCK	1.53336
ROI3	13	Dex40min	15h	CLOCK	1.23726
ROI3	14	Dex40min	15h	CLOCK	0.85331
ROI3	15	Dex40min	15h	CLOCK	1.22889
ROI3	17	Dex40min	15h	CLOCK	1.2477
ROI3	18	Dex40min	15h	CLOCK	0.135882
ROI3	19	Dex40min	15h	CLOCK	4.60351
ROI3	20	Dex40min	15h	CLOCK	0.423714
ROI3	24	Dex40min	15h	CLOCK	1.13202
ROI1	1	unstimulated	15h	BMAL1	1.77528
ROI1	2	unstimulated	15h	BMAL1	2.13211
ROI1	4	unstimulated	15h	BMAL1	1.40955
ROI1	6	unstimulated	15h	BMAL1	1.74235
ROI1	7	unstimulated	15h	BMAL1	2.31416
ROI1	10	unstimulated	15h	BMAL1	0.596026
ROI1	11	unstimulated	15h	BMAL1	2.18301
ROI1	13	unstimulated	15h	BMAL1	1.4043
ROI1	14	unstimulated	15h	BMAL1	1.973
ROI1	15	unstimulated	15h	BMAL1	1.75078
ROI1	16	unstimulated	15h	BMAL1	0.314281
ROI1	18	unstimulated	15h	BMAL1	3.07791
ROI1	19	unstimulated	15h	BMAL1	0.260984
ROI1	21	unstimulated	15h	BMAL1	1.09718
ROI1	24	unstimulated	15h	BMAL1	1.04415
ROI1	25	unstimulated	15h	BMAL1	2.04379
ROI1	26	unstimulated	15h	BMAL1	2.17188
ROI1	27	unstimulated	15h	BMAL1	0.33728
ROI1	28	unstimulated	15h	BMAL1	1.87281
ROI1	29	unstimulated	15h	BMAL1	2.33371
ROI1	30	unstimulated	15h	BMAL1	2.47082
ROI1	31	unstimulated	15h	BMAL1	1.8367
ROI1	32	unstimulated	15h	BMAL1	1.95598
ROI1	34	unstimulated	15h	BMAL1	1.3169
ROI1	42	unstimulated	15h	BMAL1	2.03996
ROI1	43	unstimulated	15h	BMAL1	1.37193
ROI1	1	unstimulated	15h	CLOCK	1.71169
ROI1	2	unstimulated	15h	CLOCK	1.70762
ROI1	4	unstimulated	15h	CLOCK	1.3326
ROI1	6	unstimulated	15h	CLOCK	1.61232
ROI1	7	unstimulated	15h	CLOCK	1.87217
ROI1	10	unstimulated	15h	CLOCK	0.847705
ROI1	11	unstimulated	15h	CLOCK	1.98409
ROI1	13	unstimulated	15h	CLOCK	1.43421
ROI1	14	unstimulated	15h	CLOCK	1.63752
ROI1	15	unstimulated	15h	CLOCK	1.37362
ROI1	16	unstimulated	15h	CLOCK	0.359315
ROI1	18	unstimulated	15h	CLOCK	2.30465
ROI1	19	unstimulated	15h	CLOCK	0.256681
ROI1	21	unstimulated	15h	CLOCK	1.06548
ROI1	24	unstimulated	15h	CLOCK	1.01255
ROI1	25	unstimulated	15h	CLOCK	1.70776
ROI1	26	unstimulated	15h	CLOCK	1.60297
ROI1	27	unstimulated	15h	CLOCK	0.345009
ROI1	28	unstimulated	15h	CLOCK	1.46025
ROI1	29	unstimulated	15h	CLOCK	1.9887
ROI1	30	unstimulated	15h	CLOCK	2.01371
ROI1	31	unstimulated	15h	CLOCK	1.78721
ROI1	32	unstimulated	15h	CLOCK	1.54685
ROI1	34	unstimulated	15h	CLOCK	1.26167
ROI1	42	unstimulated	15h	CLOCK	2.07178
ROI1	43	unstimulated	15h	CLOCK	1.30492
ROI2	1	unstimulated	15h	BMAL1	1.38698
ROI2	2	unstimulated	15h	BMAL1	1.51661
ROI2	3	unstimulated	15h	BMAL1	2.05715
ROI2	4	unstimulated	15h	BMAL1	1.62971
ROI2	5	unstimulated	15h	BMAL1	1.1587
ROI2	6	unstimulated	15h	BMAL1	0.843058
ROI2	7	unstimulated	15h	BMAL1	1.59285
ROI2	8	unstimulated	15h	BMAL1	2.30859
ROI2	9	unstimulated	15h	BMAL1	0.97326
ROI2	10	unstimulated	15h	BMAL1	0.791521
ROI2	12	unstimulated	15h	BMAL1	1.22666
ROI2	13	unstimulated	15h	BMAL1	0.81874
ROI2	14	unstimulated	15h	BMAL1	1.33386
ROI2	15	unstimulated	15h	BMAL1	1.55682
ROI2	16	unstimulated	15h	BMAL1	1.17035
ROI2	17	unstimulated	15h	BMAL1	1.93275
ROI2	18	unstimulated	15h	BMAL1	1.20793
ROI2	20	unstimulated	15h	BMAL1	1.92454
ROI2	22	unstimulated	15h	BMAL1	1.24694
ROI2	1	unstimulated	15h	CLOCK	1.25282
ROI2	2	unstimulated	15h	CLOCK	1.2107
ROI2	3	unstimulated	15h	CLOCK	1.81791
ROI2	4	unstimulated	15h	CLOCK	1.53768
ROI2	5	unstimulated	15h	CLOCK	1.1433
ROI2	6	unstimulated	15h	CLOCK	0.654696
ROI2	7	unstimulated	15h	CLOCK	1.34391
ROI2	8	unstimulated	15h	CLOCK	1.87292
ROI2	9	unstimulated	15h	CLOCK	0.912693
ROI2	10	unstimulated	15h	CLOCK	0.864499
ROI2	13	unstimulated	15h	CLOCK	2.96148
ROI2	14	unstimulated	15h	CLOCK	1.23024
ROI2	15	unstimulated	15h	CLOCK	1.50559
ROI2	16	unstimulated	15h	CLOCK	1.07695
ROI2	17	unstimulated	15h	CLOCK	1.84507
ROI2	18	unstimulated	15h	CLOCK	1.15529
ROI2	20	unstimulated	15h	CLOCK	1.75647
ROI2	22	unstimulated	15h	CLOCK	1.09085
ROI3	1	unstimulated	15h	BMAL1	1.39112
ROI3	3	unstimulated	15h	BMAL1	1.5195
ROI3	4	unstimulated	15h	BMAL1	1.26765
ROI3	5	unstimulated	15h	BMAL1	1.74563
ROI3	6	unstimulated	15h	BMAL1	0.947076
ROI3	7	unstimulated	15h	BMAL1	0.960583
ROI3	9	unstimulated	15h	BMAL1	1.53481
ROI3	10	unstimulated	15h	BMAL1	1.07797
ROI3	11	unstimulated	15h	BMAL1	1.45871
ROI3	13	unstimulated	15h	BMAL1	1.05169
ROI3	1	unstimulated	15h	CLOCK	1.36027
ROI3	3	unstimulated	15h	CLOCK	1.60714
ROI3	4	unstimulated	15h	CLOCK	1.3311
ROI3	5	unstimulated	15h	CLOCK	1.54349
ROI3	6	unstimulated	15h	CLOCK	0.91903
ROI3	7	unstimulated	15h	CLOCK	0.941755
ROI3	9	unstimulated	15h	CLOCK	1.39571
ROI3	10	unstimulated	15h	CLOCK	1.03429
ROI3	11	unstimulated	15h	CLOCK	1.47987
ROI3	13	unstimulated	15h	CLOCK	1.1031
ROI4	1	unstimulated	15h	BMAL1	1.90351
ROI4	3	unstimulated	15h	BMAL1	1.56865
ROI4	9	unstimulated	15h	BMAL1	1.37716
ROI4	11	unstimulated	15h	BMAL1	1.08076
ROI4	15	unstimulated	15h	BMAL1	0.829371
ROI4	16	unstimulated	15h	BMAL1	1.09701
ROI4	17	unstimulated	15h	BMAL1	2.22333
ROI4	25	unstimulated	15h	BMAL1	0.933
ROI4	1	unstimulated	15h	CLOCK	1.56776
ROI4	3	unstimulated	15h	CLOCK	1.38342
ROI4	6	unstimulated	15h	CLOCK	5.90641
ROI4	9	unstimulated	15h	CLOCK	1.50748
ROI4	11	unstimulated	15h	CLOCK	0.969421
ROI4	15	unstimulated	15h	CLOCK	0.730728
ROI4	16	unstimulated	15h	CLOCK	1.06278
ROI4	17	unstimulated	15h	CLOCK	1.81054
ROI4	25	unstimulated	15h	CLOCK	0.958717
ROI5	1	unstimulated	15h	BMAL1	2.03033
ROI5	4	unstimulated	15h	BMAL1	1.60907
ROI5	5	unstimulated	15h	BMAL1	2.10719
ROI5	6	unstimulated	15h	BMAL1	1.25927
ROI5	7	unstimulated	15h	BMAL1	1.76515
ROI5	9	unstimulated	15h	BMAL1	1.29133
ROI5	10	unstimulated	15h	BMAL1	1.62754
ROI5	11	unstimulated	15h	BMAL1	1.96076
ROI5	12	unstimulated	15h	BMAL1	1.0566
ROI5	14	unstimulated	15h	BMAL1	2.41793
ROI5	15	unstimulated	15h	BMAL1	0.974558
ROI5	16	unstimulated	15h	BMAL1	2.23705
ROI5	17	unstimulated	15h	BMAL1	1.97092
ROI5	1	unstimulated	15h	CLOCK	1.71768
ROI5	4	unstimulated	15h	CLOCK	1.47513
ROI5	5	unstimulated	15h	CLOCK	1.74863
ROI5	6	unstimulated	15h	CLOCK	1.18861
ROI5	7	unstimulated	15h	CLOCK	2.07405
ROI5	9	unstimulated	15h	CLOCK	1.23033
ROI5	10	unstimulated	15h	CLOCK	1.44254
ROI5	11	unstimulated	15h	CLOCK	1.89091
ROI5	12	unstimulated	15h	CLOCK	1.1276
ROI5	14	unstimulated	15h	CLOCK	1.74563
ROI5	15	unstimulated	15h	CLOCK	1.14181
ROI5	16	unstimulated	15h	CLOCK	1.63602
ROI5	17	unstimulated	15h	CLOCK	1.71096
ROI1	2	unstimulated	15h	BMAL1	1.0303
ROI1	4	unstimulated	15h	BMAL1	1.08794
ROI1	6	unstimulated	15h	BMAL1	2.06624
ROI1	2	unstimulated	15h	CLOCK	1.07452
ROI1	4	unstimulated	15h	CLOCK	1.43739
ROI1	6	unstimulated	15h	CLOCK	1.55735
ROI2	5	unstimulated	15h	BMAL1	1.34035
ROI2	12	unstimulated	15h	BMAL1	1.37897
ROI2	14	unstimulated	15h	BMAL1	2.5233
ROI2	15	unstimulated	15h	BMAL1	1.82497
ROI2	16	unstimulated	15h	BMAL1	1.22175
ROI2	17	unstimulated	15h	BMAL1	0.170743
ROI2	5	unstimulated	15h	CLOCK	1.3664
ROI2	12	unstimulated	15h	CLOCK	1.16302
ROI2	14	unstimulated	15h	CLOCK	1.93183
ROI2	15	unstimulated	15h	CLOCK	1.64207
ROI2	16	unstimulated	15h	CLOCK	1.22059
ROI3	2	unstimulated	15h	BMAL1	1.23259
ROI3	8	unstimulated	15h	BMAL1	1.4236
ROI3	9	unstimulated	15h	BMAL1	1.93257
ROI3	10	unstimulated	15h	BMAL1	1.63762
ROI3	11	unstimulated	15h	BMAL1	1.43607
ROI3	12	unstimulated	15h	BMAL1	1.15017
ROI3	16	unstimulated	15h	BMAL1	1.86989
ROI3	17	unstimulated	15h	BMAL1	1.81099
ROI3	18	unstimulated	15h	BMAL1	1.1939
ROI3	20	unstimulated	15h	BMAL1	2.29312
ROI3	2	unstimulated	15h	CLOCK	1.09653
ROI3	8	unstimulated	15h	CLOCK	1.34733
ROI3	9	unstimulated	15h	CLOCK	1.4012
ROI3	10	unstimulated	15h	CLOCK	1.25931
ROI3	11	unstimulated	15h	CLOCK	1.41791
ROI3	12	unstimulated	15h	CLOCK	1.2019
ROI3	16	unstimulated	15h	CLOCK	1.65759
ROI3	17	unstimulated	15h	CLOCK	1.8336
ROI3	18	unstimulated	15h	CLOCK	1.19702
ROI3	20	unstimulated	15h	CLOCK	1.56123
ROI1	1	unstimulated	15h	BMAL1	1.23939
ROI1	2	unstimulated	15h	BMAL1	2.37829
ROI1	6	unstimulated	15h	BMAL1	2.29416
ROI1	7	unstimulated	15h	BMAL1	0.833362
ROI1	8	unstimulated	15h	BMAL1	1.74722
ROI1	9	unstimulated	15h	BMAL1	1.21468
ROI1	10	unstimulated	15h	BMAL1	1.46589
ROI1	11	unstimulated	15h	BMAL1	1.02009
ROI1	12	unstimulated	15h	BMAL1	1.72623
ROI1	13	unstimulated	15h	BMAL1	1.4656
ROI1	14	unstimulated	15h	BMAL1	1.05254
ROI1	15	unstimulated	15h	BMAL1	1.20539
ROI1	1	unstimulated	15h	CLOCK	1.1274
ROI1	2	unstimulated	15h	CLOCK	1.85298
ROI1	6	unstimulated	15h	CLOCK	1.58585
ROI1	7	unstimulated	15h	CLOCK	0.947837
ROI1	8	unstimulated	15h	CLOCK	1.58574
ROI1	9	unstimulated	15h	CLOCK	1.17686
ROI1	10	unstimulated	15h	CLOCK	1.36905
ROI1	11	unstimulated	15h	CLOCK	1.11794
ROI1	12	unstimulated	15h	CLOCK	1.36098
ROI1	13	unstimulated	15h	CLOCK	1.22908
ROI1	14	unstimulated	15h	CLOCK	1.1285
ROI1	15	unstimulated	15h	CLOCK	1.34031
ROI2	1	unstimulated	15h	BMAL1	1.30829
ROI2	4	unstimulated	15h	BMAL1	1.02699
ROI2	5	unstimulated	15h	BMAL1	1.1638
ROI2	1	unstimulated	15h	CLOCK	1.26394
ROI2	4	unstimulated	15h	CLOCK	0.745963
ROI2	5	unstimulated	15h	CLOCK	1.15615
4	1	unstimulated	15h	CLOCK	1.1789
4	2	unstimulated	15h	CLOCK	1.19911
4	3	unstimulated	15h	CLOCK	1.80783
4	4	unstimulated	15h	CLOCK	1.30751
4	5	unstimulated	15h	CLOCK	1.17342
4	6	unstimulated	15h	CLOCK	1.3086
4	7	unstimulated	15h	CLOCK	1.17688
4	8	unstimulated	15h	CLOCK	1.35848
4	9	unstimulated	15h	CLOCK	1.11016
4	10	unstimulated	15h	CLOCK	1.70427
4	11	unstimulated	15h	CLOCK	1.05338
4	12	unstimulated	15h	CLOCK	1.07228
4	13	unstimulated	15h	CLOCK	1.35398
4	14	unstimulated	15h	CLOCK	1.58672
4	15	unstimulated	15h	CLOCK	1.08978
4	1	unstimulated	15h	BMAL1	1.12383
4	2	unstimulated	15h	BMAL1	2.10494
4	3	unstimulated	15h	BMAL1	1.40043
4	4	unstimulated	15h	BMAL1	1.42605
4	5	unstimulated	15h	BMAL1	1.88425
4	6	unstimulated	15h	BMAL1	1.70076
4	7	unstimulated	15h	BMAL1	1.26085
4	8	unstimulated	15h	BMAL1	2.06234
4	9	unstimulated	15h	BMAL1	1.32605
4	10	unstimulated	15h	BMAL1	2.35426
4	11	unstimulated	15h	BMAL1	1.32594
4	12	unstimulated	15h	BMAL1	1.38039
4	13	unstimulated	15h	BMAL1	1.70319
4	14	unstimulated	15h	BMAL1	2.136
4	15	unstimulated	15h	BMAL1	1.47243
1	1	unstimulated	15h	CLOCK	1.85136
1	2	unstimulated	15h	CLOCK	1.40269
1	3	unstimulated	15h	CLOCK	1.17869
1	4	unstimulated	15h	CLOCK	1.21085
1	5	unstimulated	15h	CLOCK	1.59909
1	6	unstimulated	15h	CLOCK	1.31387
1	7	unstimulated	15h	CLOCK	1.14891
1	8	unstimulated	15h	CLOCK	1.23197
1	9	unstimulated	15h	CLOCK	1.10383
1	10	unstimulated	15h	CLOCK	1.13618
1	11	unstimulated	15h	CLOCK	1.07577
1	12	unstimulated	15h	CLOCK	1.1601
1	13	unstimulated	15h	CLOCK	1.56539
1	14	unstimulated	15h	CLOCK	1.20297
1	15	unstimulated	15h	CLOCK	0.668405
1	16	unstimulated	15h	CLOCK	1.01701
1	1	unstimulated	15h	BMAL1	2.20329
1	2	unstimulated	15h	BMAL1	1.66545
1	3	unstimulated	15h	BMAL1	1.72712
1	4	unstimulated	15h	BMAL1	1.38911
1	5	unstimulated	15h	BMAL1	1.48239
1	6	unstimulated	15h	BMAL1	2.21312
1	7	unstimulated	15h	BMAL1	1.68511
1	8	unstimulated	15h	BMAL1	1.57213
1	9	unstimulated	15h	BMAL1	1.72312
1	10	unstimulated	15h	BMAL1	1.75868
1	11	unstimulated	15h	BMAL1	1.68827
1	12	unstimulated	15h	BMAL1	1.50075
1	13	unstimulated	15h	BMAL1	1.76361
1	14	unstimulated	15h	BMAL1	2.08799
1	15	unstimulated	15h	BMAL1	1.50798
1	16	unstimulated	15h	BMAL1	1.47988
1	17	unstimulated	15h	BMAL1	1.37921
6	1	unstimulated	15h	CLOCK	1.50617
6	2	unstimulated	15h	CLOCK	1.37544
6	3	unstimulated	15h	CLOCK	1.14416
6	4	unstimulated	15h	CLOCK	1.46238
6	5	unstimulated	15h	CLOCK	1.35034
6	6	unstimulated	15h	CLOCK	1.06511
6	7	unstimulated	15h	CLOCK	1.20426
6	8	unstimulated	15h	CLOCK	1.08477
6	9	unstimulated	15h	CLOCK	1.39687
6	10	unstimulated	15h	CLOCK	1.26081
6	11	unstimulated	15h	CLOCK	1.13808
6	12	unstimulated	15h	CLOCK	1.26203
6	13	unstimulated	15h	CLOCK	1.26085
6	14	unstimulated	15h	CLOCK	1.18377
6	15	unstimulated	15h	CLOCK	1.26485
6	16	unstimulated	15h	CLOCK	1.56765
6	17	unstimulated	15h	CLOCK	1.19621
6	18	unstimulated	15h	CLOCK	1.3451
6	19	unstimulated	15h	CLOCK	1.16214
6	20	unstimulated	15h	CLOCK	1.46808
6	21	unstimulated	15h	CLOCK	1.36821
6	1	unstimulated	15h	BMAL1	1.74426
6	2	unstimulated	15h	BMAL1	1.54518
6	3	unstimulated	15h	BMAL1	1.4694
6	4	unstimulated	15h	BMAL1	1.68564
6	5	unstimulated	15h	BMAL1	1.6625
6	6	unstimulated	15h	BMAL1	1.26693
6	7	unstimulated	15h	BMAL1	1.31131
6	8	unstimulated	15h	BMAL1	1.32635
6	9	unstimulated	15h	BMAL1	1.53004
6	10	unstimulated	15h	BMAL1	1.48643
6	11	unstimulated	15h	BMAL1	1.34112
6	12	unstimulated	15h	BMAL1	1.44793
6	13	unstimulated	15h	BMAL1	1.50968
6	14	unstimulated	15h	BMAL1	1.35846
6	15	unstimulated	15h	BMAL1	1.63794
6	16	unstimulated	15h	BMAL1	1.60983
6	17	unstimulated	15h	BMAL1	1.55695
6	18	unstimulated	15h	BMAL1	1.47216
6	19	unstimulated	15h	BMAL1	1.46993
6	20	unstimulated	15h	BMAL1	1.67132
6	21	unstimulated	15h	BMAL1	1.66786
3	1	unstimulated	15h	CLOCK	1.20257
3	2	unstimulated	15h	CLOCK	1.6003
3	3	unstimulated	15h	CLOCK	1.26105
3	4	unstimulated	15h	CLOCK	1.1164
3	5	unstimulated	15h	CLOCK	1.1469
3	6	unstimulated	15h	CLOCK	1.39174
3	7	unstimulated	15h	CLOCK	1.20756
3	8	unstimulated	15h	CLOCK	1.11202
3	9	unstimulated	15h	CLOCK	1.15225
3	10	unstimulated	15h	CLOCK	1.06016
3	11	unstimulated	15h	CLOCK	1.07639
3	12	unstimulated	15h	CLOCK	1.10049
3	13	unstimulated	15h	CLOCK	1.1627
3	14	unstimulated	15h	CLOCK	1.04185
3	15	unstimulated	15h	CLOCK	1.10184
3	16	unstimulated	15h	CLOCK	1.3775
3	17	unstimulated	15h	CLOCK	1.43254
3	18	unstimulated	15h	CLOCK	1.12466
3	1	unstimulated	15h	BMAL1	1.53736
3	2	unstimulated	15h	BMAL1	2.03228
3	3	unstimulated	15h	BMAL1	1.51101
3	4	unstimulated	15h	BMAL1	1.30549
3	5	unstimulated	15h	BMAL1	1.39532
3	6	unstimulated	15h	BMAL1	2.00964
3	7	unstimulated	15h	BMAL1	1.52463
3	8	unstimulated	15h	BMAL1	1.48964
3	9	unstimulated	15h	BMAL1	1.539
3	10	unstimulated	15h	BMAL1	1.27166
3	11	unstimulated	15h	BMAL1	1.61541
3	12	unstimulated	15h	BMAL1	1.5369
3	13	unstimulated	15h	BMAL1	1.53502
3	14	unstimulated	15h	BMAL1	1.39685
3	15	unstimulated	15h	BMAL1	1.61513
3	16	unstimulated	15h	BMAL1	1.83354
3	17	unstimulated	15h	BMAL1	1.51968
3	18	unstimulated	15h	BMAL1	1.38408
2	1	unstimulated	15h	BMAL1	1.4768
2	2	unstimulated	15h	BMAL1	1.88301
2	3	unstimulated	15h	BMAL1	1.59138
2	4	unstimulated	15h	BMAL1	1.74611
2	5	unstimulated	15h	BMAL1	1.39745
2	6	unstimulated	15h	BMAL1	1.88008
2	7	unstimulated	15h	BMAL1	1.57274
2	8	unstimulated	15h	BMAL1	1.41059
2	9	unstimulated	15h	BMAL1	2.49601
2	10	unstimulated	15h	BMAL1	1.61751
2	11	unstimulated	15h	BMAL1	1.38334
2	12	unstimulated	15h	BMAL1	1.63958
2	13	unstimulated	15h	BMAL1	1.60007
2	14	unstimulated	15h	BMAL1	1.56384
2	15	unstimulated	15h	BMAL1	1.48569
2	16	unstimulated	15h	BMAL1	1.70597
2	17	unstimulated	15h	BMAL1	1.7478
2	18	unstimulated	15h	BMAL1	1.51991
2	19	unstimulated	15h	BMAL1	1.15122
2	1	unstimulated	15h	CLOCK	1.25663
2	2	unstimulated	15h	CLOCK	1.66583
2	3	unstimulated	15h	CLOCK	1.32489
2	4	unstimulated	15h	CLOCK	0.896414
2	5	unstimulated	15h	CLOCK	1.21707
2	6	unstimulated	15h	CLOCK	1.31566
2	7	unstimulated	15h	CLOCK	1.24103
2	8	unstimulated	15h	CLOCK	1.08364
2	9	unstimulated	15h	CLOCK	2.03293
2	10	unstimulated	15h	CLOCK	1.16132
2	11	unstimulated	15h	CLOCK	1.05548
2	12	unstimulated	15h	CLOCK	1.08617
2	13	unstimulated	15h	CLOCK	1.10761
2	14	unstimulated	15h	CLOCK	0.987028
2	15	unstimulated	15h	CLOCK	1.0463
2	16	unstimulated	15h	CLOCK	1.10621
2	17	unstimulated	15h	CLOCK	1.45954
2	18	unstimulated	15h	CLOCK	1.18468
2	19	unstimulated	15h	CLOCK	0.783345
2	1	Dex20min	15h	CLOCK	1.74226
2	2	Dex20min	15h	CLOCK	2.19445
2	3	Dex20min	15h	CLOCK	2.39033
2	4	Dex20min	15h	CLOCK	1.90468
2	5	Dex20min	15h	CLOCK	1.83614
2	6	Dex20min	15h	CLOCK	1.35545
2	7	Dex20min	15h	CLOCK	1.47092
2	8	Dex20min	15h	CLOCK	1.68216
2	9	Dex20min	15h	CLOCK	2.39755
2	10	Dex20min	15h	CLOCK	1.56145
2	11	Dex20min	15h	CLOCK	1.67423
2	12	Dex20min	15h	CLOCK	1.59869
2	13	Dex20min	15h	CLOCK	1.53604
2	14	Dex20min	15h	CLOCK	1.55357
2	15	Dex20min	15h	CLOCK	1.46922
2	16	Dex20min	15h	CLOCK	1.68427
2	1	Dex20min	15h	BMAL1	2.7021
2	2	Dex20min	15h	BMAL1	3.13766
2	3	Dex20min	15h	BMAL1	2.49449
2	4	Dex20min	15h	BMAL1	3.07376
2	5	Dex20min	15h	BMAL1	2.8183
2	6	Dex20min	15h	BMAL1	2.43039
2	7	Dex20min	15h	BMAL1	2.27064
2	8	Dex20min	15h	BMAL1	2.22144
2	9	Dex20min	15h	BMAL1	4.15467
2	10	Dex20min	15h	BMAL1	2.3381
2	11	Dex20min	15h	BMAL1	2.29045
2	12	Dex20min	15h	BMAL1	2.45169
2	13	Dex20min	15h	BMAL1	2.24066
2	14	Dex20min	15h	BMAL1	2.17289
2	15	Dex20min	15h	BMAL1	2.06159
2	16	Dex20min	15h	BMAL1	2.48515
3	1	Dex20min	15h	CLOCK	2.24904
3	2	Dex20min	15h	CLOCK	1.51794
3	3	Dex20min	15h	CLOCK	1.71974
3	4	Dex20min	15h	CLOCK	1.79789
3	5	Dex20min	15h	CLOCK	1.42151
3	6	Dex20min	15h	CLOCK	1.94256
3	7	Dex20min	15h	CLOCK	1.78968
3	8	Dex20min	15h	CLOCK	2.01718
3	9	Dex20min	15h	CLOCK	1.56974
3	10	Dex20min	15h	CLOCK	1.16289
3	11	Dex20min	15h	CLOCK	5.27868
3	12	Dex20min	15h	CLOCK	1.35958
3	13	Dex20min	15h	CLOCK	1.77794
3	14	Dex20min	15h	CLOCK	1.48832
3	15	Dex20min	15h	CLOCK	1.88881
3	16	Dex20min	15h	CLOCK	1.79192
3	17	Dex20min	15h	CLOCK	1.41453
3	18	Dex20min	15h	CLOCK	1.1783
3	19	Dex20min	15h	CLOCK	1.07586
3	20	Dex20min	15h	CLOCK	1.57048
3	21	Dex20min	15h	CLOCK	1.89262
3	22	Dex20min	15h	CLOCK	1.51049
3	23	Dex20min	15h	CLOCK	1.42604
3	24	Dex20min	15h	CLOCK	2.00867
3	1	Dex20min	15h	BMAL1	2.50792
3	2	Dex20min	15h	BMAL1	1.68294
3	3	Dex20min	15h	BMAL1	2.0779
3	4	Dex20min	15h	BMAL1	2.38837
3	5	Dex20min	15h	BMAL1	1.53941
3	6	Dex20min	15h	BMAL1	2.03467
3	7	Dex20min	15h	BMAL1	1.97388
3	8	Dex20min	15h	BMAL1	2.36155
3	9	Dex20min	15h	BMAL1	1.56281
3	10	Dex20min	15h	BMAL1	1.45004
3	11	Dex20min	15h	BMAL1	3.22579
3	12	Dex20min	15h	BMAL1	1.38253
3	13	Dex20min	15h	BMAL1	2.17091
3	14	Dex20min	15h	BMAL1	1.57574
3	15	Dex20min	15h	BMAL1	1.86519
3	16	Dex20min	15h	BMAL1	2.02124
3	17	Dex20min	15h	BMAL1	1.66882
3	18	Dex20min	15h	BMAL1	1.47286
3	19	Dex20min	15h	BMAL1	1.28
3	20	Dex20min	15h	BMAL1	1.65551
3	21	Dex20min	15h	BMAL1	2.07037
3	22	Dex20min	15h	BMAL1	1.68787
3	23	Dex20min	15h	BMAL1	1.6416
3	24	Dex20min	15h	BMAL1	2.31826
1	1	Dex20min	15h	CLOCK	1.37027
1	2	Dex20min	15h	CLOCK	1.45836
1	3	Dex20min	15h	CLOCK	1.34606
1	4	Dex20min	15h	CLOCK	1.54988
1	5	Dex20min	15h	CLOCK	3.41358
1	6	Dex20min	15h	CLOCK	1.63623
1	7	Dex20min	15h	CLOCK	1.81379
1	8	Dex20min	15h	CLOCK	1.71691
1	9	Dex20min	15h	CLOCK	1.5191
1	10	Dex20min	15h	CLOCK	1.86573
1	11	Dex20min	15h	CLOCK	1.37554
1	12	Dex20min	15h	CLOCK	1.38266
1	13	Dex20min	15h	CLOCK	1.25634
1	14	Dex20min	15h	CLOCK	1.30893
1	15	Dex20min	15h	CLOCK	1.64924
1	16	Dex20min	15h	CLOCK	2.06696
1	17	Dex20min	15h	CLOCK	1.66041
1	18	Dex20min	15h	CLOCK	1.2208
1	19	Dex20min	15h	CLOCK	1.39122
1	20	Dex20min	15h	CLOCK	1.37322
1	21	Dex20min	15h	CLOCK	1.28
1	22	Dex20min	15h	CLOCK	1.87566
1	23	Dex20min	15h	CLOCK	2.08281
1	24	Dex20min	15h	CLOCK	1.2571
1	1	Dex20min	15h	BMAL1	2.25797
1	2	Dex20min	15h	BMAL1	2.25297
1	3	Dex20min	15h	BMAL1	2.10032
1	4	Dex20min	15h	BMAL1	2.48956
1	5	Dex20min	15h	BMAL1	2.78348
1	6	Dex20min	15h	BMAL1	2.49397
1	7	Dex20min	15h	BMAL1	2.64759
1	8	Dex20min	15h	BMAL1	2.8609
1	9	Dex20min	15h	BMAL1	2.26909
1	10	Dex20min	15h	BMAL1	3.0239
1	11	Dex20min	15h	BMAL1	2.01097
1	12	Dex20min	15h	BMAL1	2.37
1	13	Dex20min	15h	BMAL1	1.75234
1	14	Dex20min	15h	BMAL1	1.894
1	15	Dex20min	15h	BMAL1	2.63355
1	16	Dex20min	15h	BMAL1	3.36949
1	17	Dex20min	15h	BMAL1	2.19916
1	18	Dex20min	15h	BMAL1	1.66882
1	19	Dex20min	15h	BMAL1	2.13789
1	20	Dex20min	15h	BMAL1	2.20231
1	21	Dex20min	15h	BMAL1	1.72098
1	22	Dex20min	15h	BMAL1	2.64822
1	23	Dex20min	15h	BMAL1	2.7593
1	24	Dex20min	15h	BMAL1	1.87035
3	1	Dex40min	15h	CLOCK	1.37183
3	2	Dex40min	15h	CLOCK	2.06798
3	3	Dex40min	15h	CLOCK	1.18193
3	4	Dex40min	15h	CLOCK	1.91026
3	5	Dex40min	15h	CLOCK	1.07208
3	6	Dex40min	15h	CLOCK	1.16923
3	7	Dex40min	15h	CLOCK	1.2962
3	8	Dex40min	15h	CLOCK	1.3458
3	9	Dex40min	15h	CLOCK	1.3184
3	10	Dex40min	15h	CLOCK	1.42543
3	11	Dex40min	15h	CLOCK	1.26648
3	12	Dex40min	15h	CLOCK	1.19662
3	13	Dex40min	15h	CLOCK	1.12609
3	14	Dex40min	15h	CLOCK	1.11441
3	15	Dex40min	15h	CLOCK	1.3804
3	16	Dex40min	15h	CLOCK	1.25248
3	17	Dex40min	15h	CLOCK	1.20929
3	18	Dex40min	15h	CLOCK	1.85419
3	19	Dex40min	15h	CLOCK	1.06161
3	1	Dex40min	15h	BMAL1	2.46808
3	2	Dex40min	15h	BMAL1	3.13127
3	3	Dex40min	15h	BMAL1	2.31262
3	4	Dex40min	15h	BMAL1	3.08193
3	5	Dex40min	15h	BMAL1	3.60651
3	6	Dex40min	15h	BMAL1	2.76138
3	7	Dex40min	15h	BMAL1	2.69335
3	8	Dex40min	15h	BMAL1	2.65358
3	9	Dex40min	15h	BMAL1	2.23886
3	10	Dex40min	15h	BMAL1	3.0107
3	11	Dex40min	15h	BMAL1	2.4632
3	12	Dex40min	15h	BMAL1	2.50434
3	13	Dex40min	15h	BMAL1	2.36636
3	14	Dex40min	15h	BMAL1	1.97596
3	15	Dex40min	15h	BMAL1	1.77662
3	16	Dex40min	15h	BMAL1	1.71816
3	17	Dex40min	15h	BMAL1	3.0232
3	18	Dex40min	15h	BMAL1	3.66947
3	19	Dex40min	15h	BMAL1	2.43448
6	1	Dex40min	15h	CLOCK	1.18336
6	2	Dex40min	15h	CLOCK	1.1557
6	3	Dex40min	15h	CLOCK	1.36705
6	4	Dex40min	15h	CLOCK	1.41165
6	5	Dex40min	15h	CLOCK	1.73057
6	6	Dex40min	15h	CLOCK	1.64176
6	7	Dex40min	15h	CLOCK	1.54017
6	8	Dex40min	15h	CLOCK	1.30481
6	9	Dex40min	15h	CLOCK	1.61355
6	10	Dex40min	15h	CLOCK	1.48053
6	11	Dex40min	15h	CLOCK	1.10879
6	12	Dex40min	15h	CLOCK	1.96138
6	13	Dex40min	15h	CLOCK	1.64947
6	14	Dex40min	15h	CLOCK	1.3573
6	15	Dex40min	15h	CLOCK	1.30905
6	16	Dex40min	15h	CLOCK	1.48907
6	17	Dex40min	15h	CLOCK	1.55231
6	18	Dex40min	15h	CLOCK	1.43268
6	19	Dex40min	15h	CLOCK	1.38001
6	20	Dex40min	15h	CLOCK	0.91177
6	21	Dex40min	15h	CLOCK	1.29818
6	1	Dex40min	15h	BMAL1	2.76198
6	2	Dex40min	15h	BMAL1	1.60766
6	3	Dex40min	15h	BMAL1	3.47771
6	4	Dex40min	15h	BMAL1	2.85372
6	5	Dex40min	15h	BMAL1	2.21552
6	6	Dex40min	15h	BMAL1	2.33459
6	7	Dex40min	15h	BMAL1	2.31853
6	8	Dex40min	15h	BMAL1	2.67941
6	9	Dex40min	15h	BMAL1	2.78349
6	10	Dex40min	15h	BMAL1	2.67447
6	11	Dex40min	15h	BMAL1	1.67496
6	12	Dex40min	15h	BMAL1	2.6158
6	13	Dex40min	15h	BMAL1	1.91059
6	14	Dex40min	15h	BMAL1	2.83661
6	15	Dex40min	15h	BMAL1	2.86616
6	16	Dex40min	15h	BMAL1	2.28981
6	17	Dex40min	15h	BMAL1	3.85346
6	18	Dex40min	15h	BMAL1	1.68825
6	19	Dex40min	15h	BMAL1	1.91335
6	20	Dex40min	15h	BMAL1	1.57132
6	21	Dex40min	15h	BMAL1	2.10477
1	1	Dex40min	15h	CLOCK	1.24541
1	2	Dex40min	15h	CLOCK	3.96322
1	3	Dex40min	15h	CLOCK	1.01365
1	4	Dex40min	15h	CLOCK	1.01565
1	5	Dex40min	15h	CLOCK	1.0167
1	6	Dex40min	15h	CLOCK	1.06772
1	7	Dex40min	15h	CLOCK	1.06391
1	8	Dex40min	15h	CLOCK	1.06414
1	9	Dex40min	15h	CLOCK	1.00463
1	10	Dex40min	15h	CLOCK	1.1205
1	11	Dex40min	15h	CLOCK	1.14413
1	12	Dex40min	15h	CLOCK	1.25987
1	13	Dex40min	15h	CLOCK	1.32354
1	14	Dex40min	15h	CLOCK	1.25772
1	15	Dex40min	15h	CLOCK	1.45595
1	16	Dex40min	15h	CLOCK	1.24453
1	17	Dex40min	15h	CLOCK	1.21247
1	18	Dex40min	15h	CLOCK	1.2624
1	19	Dex40min	15h	CLOCK	1.27766
1	20	Dex40min	15h	CLOCK	1.22622
1	21	Dex40min	15h	CLOCK	0.974941
1	22	Dex40min	15h	CLOCK	1.11481
1	23	Dex40min	15h	CLOCK	1.20077
1	1	Dex40min	15h	BMAL1	1.50331
1	2	Dex40min	15h	BMAL1	2.47736
1	3	Dex40min	15h	BMAL1	1.22634
1	4	Dex40min	15h	BMAL1	1.307
1	5	Dex40min	15h	BMAL1	1.22378
1	6	Dex40min	15h	BMAL1	1.32634
1	7	Dex40min	15h	BMAL1	1.40466
1	8	Dex40min	15h	BMAL1	1.37241
1	9	Dex40min	15h	BMAL1	1.09023
1	10	Dex40min	15h	BMAL1	1.4396
1	11	Dex40min	15h	BMAL1	1.4333
1	12	Dex40min	15h	BMAL1	1.54884
1	13	Dex40min	15h	BMAL1	1.9425
1	14	Dex40min	15h	BMAL1	1.53752
1	15	Dex40min	15h	BMAL1	1.77897
1	16	Dex40min	15h	BMAL1	1.55155
1	17	Dex40min	15h	BMAL1	1.61971
1	18	Dex40min	15h	BMAL1	1.84836
1	19	Dex40min	15h	BMAL1	1.52887
1	20	Dex40min	15h	BMAL1	1.6851
1	21	Dex40min	15h	BMAL1	1.15282
1	22	Dex40min	15h	BMAL1	1.38095
1	23	Dex40min	15h	BMAL1	1.48467
1	1	unstimulated	18h	CLOCK	1.16101
1	2	unstimulated	18h	CLOCK	0.964887
1	3	unstimulated	18h	CLOCK	1.85086
1	4	unstimulated	18h	CLOCK	1.23834
1	5	unstimulated	18h	CLOCK	1.04181
1	6	unstimulated	18h	CLOCK	1.20692
1	7	unstimulated	18h	CLOCK	1.49294
1	8	unstimulated	18h	CLOCK	0.961887
1	9	unstimulated	18h	CLOCK	1.26799
1	10	unstimulated	18h	CLOCK	0.752695
1	11	unstimulated	18h	CLOCK	1.34363
1	12	unstimulated	18h	CLOCK	1.26865
1	13	unstimulated	18h	CLOCK	0.861772
1	14	unstimulated	18h	CLOCK	1.26004
1	15	unstimulated	18h	CLOCK	1.24124
1	16	unstimulated	18h	CLOCK	1.21191
1	17	unstimulated	18h	CLOCK	1.29415
1	18	unstimulated	18h	CLOCK	1.19153
1	19	unstimulated	18h	CLOCK	1.21895
1	20	unstimulated	18h	CLOCK	1.13725
1	21	unstimulated	18h	CLOCK	0.976375
1	22	unstimulated	18h	CLOCK	1.02169
1	23	unstimulated	18h	CLOCK	0.931774
1	24	unstimulated	18h	CLOCK	0.794859
1	25	unstimulated	18h	CLOCK	0.843058
1	26	unstimulated	18h	CLOCK	1.05891
1	27	unstimulated	18h	CLOCK	0.801794
1	28	unstimulated	18h	CLOCK	0.731149
1	29	unstimulated	18h	CLOCK	0.162408
1	30	unstimulated	18h	CLOCK	0.699422
1	31	unstimulated	18h	CLOCK	0.899045
1	32	unstimulated	18h	CLOCK	0.803933
1	33	unstimulated	18h	CLOCK	0.745818
1	34	unstimulated	18h	CLOCK	0.903212
1	35	unstimulated	18h	CLOCK	1.21633
1	36	unstimulated	18h	CLOCK	1.05107
1	37	unstimulated	18h	CLOCK	1.31417
1	38	unstimulated	18h	CLOCK	1.13874
1	39	unstimulated	18h	CLOCK	1.10752
1	40	unstimulated	18h	CLOCK	1.01365
1	41	unstimulated	18h	CLOCK	0.849061
1	42	unstimulated	18h	CLOCK	1.1298
1	43	unstimulated	18h	CLOCK	1.38592
1	44	unstimulated	18h	CLOCK	1.09664
1	45	unstimulated	18h	CLOCK	1.13575
1	46	unstimulated	18h	CLOCK	1.30355
1	47	unstimulated	18h	CLOCK	1.00932
1	48	unstimulated	18h	CLOCK	0.945966
1	49	unstimulated	18h	CLOCK	1.07707
1	50	unstimulated	18h	CLOCK	1.19034
1	51	unstimulated	18h	CLOCK	1.06738
1	52	unstimulated	18h	CLOCK	0.967149
1	53	unstimulated	18h	CLOCK	1.04494
1	54	unstimulated	18h	CLOCK	1.03236
1	55	unstimulated	18h	CLOCK	1.28159
1	56	unstimulated	18h	CLOCK	1.18886
1	57	unstimulated	18h	CLOCK	1.15702
1	58	unstimulated	18h	CLOCK	1.15639
1	59	unstimulated	18h	CLOCK	1.51041
1	60	unstimulated	18h	CLOCK	1.30279
1	61	unstimulated	18h	CLOCK	1.5845
1	62	unstimulated	18h	CLOCK	1.42887
1	63	unstimulated	18h	CLOCK	1.19693
1	64	unstimulated	18h	CLOCK	1.21263
1	65	unstimulated	18h	CLOCK	1.27262
1	66	unstimulated	18h	CLOCK	1.28772
1	67	unstimulated	18h	CLOCK	1.25115
1	68	unstimulated	18h	CLOCK	0.973198
1	69	unstimulated	18h	CLOCK	1.33185
1	70	unstimulated	18h	CLOCK	1.26188
1	71	unstimulated	18h	CLOCK	1.48371
1	72	unstimulated	18h	CLOCK	1.07772
1	73	unstimulated	18h	CLOCK	1.39762
1	74	unstimulated	18h	CLOCK	1.27009
1	75	unstimulated	18h	CLOCK	0.869889
1	76	unstimulated	18h	CLOCK	1.32813
1	77	unstimulated	18h	CLOCK	0.940652
1	78	unstimulated	18h	CLOCK	1.58846
1	79	unstimulated	18h	CLOCK	1.26401
1	80	unstimulated	18h	CLOCK	0.867476
1	81	unstimulated	18h	CLOCK	0.847127
1	82	unstimulated	18h	CLOCK	1.30845
1	83	unstimulated	18h	CLOCK	0.978637
1	84	unstimulated	18h	CLOCK	1.05174
1	1	Dex20min	18h	CLOCK	1.77925
1	2	Dex20min	18h	CLOCK	1.53181
1	3	Dex20min	18h	CLOCK	1.96382
1	4	Dex20min	18h	CLOCK	1.49022
1	5	Dex20min	18h	CLOCK	1.8097
1	6	Dex20min	18h	CLOCK	2.42973
1	7	Dex20min	18h	CLOCK	2.20604
1	8	Dex20min	18h	CLOCK	2.52312
1	9	Dex20min	18h	CLOCK	2.57465
1	10	Dex20min	18h	CLOCK	2.2886
1	11	Dex20min	18h	CLOCK	1.0672
1	12	Dex20min	18h	CLOCK	1.56229
1	13	Dex20min	18h	CLOCK	2.93375
1	14	Dex20min	18h	CLOCK	2.12436
1	15	Dex20min	18h	CLOCK	1.57847
1	16	Dex20min	18h	CLOCK	1.35129
1	17	Dex20min	18h	CLOCK	1.38059
1	18	Dex20min	18h	CLOCK	1.37496
1	19	Dex20min	18h	CLOCK	1.35299
1	20	Dex20min	18h	CLOCK	1.44194
1	21	Dex20min	18h	CLOCK	1.71589
1	22	Dex20min	18h	CLOCK	1.35464
1	23	Dex20min	18h	CLOCK	1.6997
1	24	Dex20min	18h	CLOCK	1.69103
1	25	Dex20min	18h	CLOCK	1.5891
1	26	Dex20min	18h	CLOCK	1.36128
1	27	Dex20min	18h	CLOCK	1.25958
1	28	Dex20min	18h	CLOCK	1.3704
1	29	Dex20min	18h	CLOCK	1.25499
1	30	Dex20min	18h	CLOCK	1.36917
1	31	Dex20min	18h	CLOCK	1.57847
1	32	Dex20min	18h	CLOCK	1.35129
1	33	Dex20min	18h	CLOCK	1.38059
1	34	Dex20min	18h	CLOCK	1.37496
1	35	Dex20min	18h	CLOCK	1.35299
1	36	Dex20min	18h	CLOCK	1.44194
1	37	Dex20min	18h	CLOCK	1.71589
1	38	Dex20min	18h	CLOCK	1.35464
1	39	Dex20min	18h	CLOCK	1.6997
1	40	Dex20min	18h	CLOCK	1.69103
1	41	Dex20min	18h	CLOCK	1.5891
1	42	Dex20min	18h	CLOCK	1.36128
1	43	Dex20min	18h	CLOCK	1.2077
1	44	Dex20min	18h	CLOCK	1.24212
1	45	Dex20min	18h	CLOCK	1.33697
1	46	Dex20min	18h	CLOCK	1.32136
1	47	Dex20min	18h	CLOCK	1.21161
1	48	Dex20min	18h	CLOCK	1.09631
1	49	Dex20min	18h	CLOCK	1.44925
1	50	Dex20min	18h	CLOCK	1.30303
1	51	Dex20min	18h	CLOCK	1.39645
1	52	Dex20min	18h	CLOCK	1.24321
1	53	Dex20min	18h	CLOCK	1.22553
1	54	Dex20min	18h	CLOCK	1.57041
1	55	Dex20min	18h	CLOCK	1.13878
1	56	Dex20min	18h	CLOCK	1.10299
1	57	Dex20min	18h	CLOCK	1.169
1	58	Dex20min	18h	CLOCK	1.10654
1	59	Dex20min	18h	CLOCK	1.21862
1	60	Dex20min	18h	CLOCK	1.33479
1	61	Dex20min	18h	CLOCK	1.28155
1	62	Dex20min	18h	CLOCK	1.26913
1	63	Dex20min	18h	CLOCK	1.35325
1	64	Dex20min	18h	CLOCK	1.23392
1	65	Dex20min	18h	CLOCK	1.38116
1	66	Dex20min	18h	CLOCK	1.2739
1	67	Dex20min	18h	CLOCK	1.0286
1	68	Dex20min	18h	CLOCK	1.4594
1	69	Dex20min	18h	CLOCK	1.25525
1	70	Dex20min	18h	CLOCK	1.13446
1	71	Dex20min	18h	CLOCK	1.2302
1	72	Dex20min	18h	CLOCK	0.962346
1	73	Dex20min	18h	CLOCK	1.01773
1	74	Dex20min	18h	CLOCK	1.3363
1	75	Dex20min	18h	CLOCK	1.14468
1	76	Dex20min	18h	CLOCK	1.56104
1	77	Dex20min	18h	CLOCK	2.03872
1	78	Dex20min	18h	CLOCK	1.81285
1	79	Dex20min	18h	CLOCK	0.258
1	80	Dex20min	18h	CLOCK	1.29762
1	81	Dex20min	18h	CLOCK	1.77716
1	82	Dex20min	18h	CLOCK	2.62119
1	83	Dex20min	18h	CLOCK	0.827189
1	1	Dex40min	18h	CLOCK	2.02311
1	2	Dex40min	18h	CLOCK	1.87705
1	3	Dex40min	18h	CLOCK	2.22876
1	4	Dex40min	18h	CLOCK	1.71171
1	5	Dex40min	18h	CLOCK	2.53779
1	6	Dex40min	18h	CLOCK	1.61219
1	7	Dex40min	18h	CLOCK	1.92123
1	8	Dex40min	18h	CLOCK	1.91
1	9	Dex40min	18h	CLOCK	1.61387
1	10	Dex40min	18h	CLOCK	1.89699
1	11	Dex40min	18h	CLOCK	1.1228
1	12	Dex40min	18h	CLOCK	1.61763
1	13	Dex40min	18h	CLOCK	1.60655
1	14	Dex40min	18h	CLOCK	1.51973
1	15	Dex40min	18h	CLOCK	1.74015
1	16	Dex40min	18h	CLOCK	1.97737
1	17	Dex40min	18h	CLOCK	1.66693
1	18	Dex40min	18h	CLOCK	1.75161
1	19	Dex40min	18h	CLOCK	2.06166
1	20	Dex40min	18h	CLOCK	1.60069
1	21	Dex40min	18h	CLOCK	1.63115
1	22	Dex40min	18h	CLOCK	1.20176
1	23	Dex40min	18h	CLOCK	1.4065
1	24	Dex40min	18h	CLOCK	1.89364
1	25	Dex40min	18h	CLOCK	1.24634
1	26	Dex40min	18h	CLOCK	1.62643
1	27	Dex40min	18h	CLOCK	2.28944
1	28	Dex40min	18h	CLOCK	1.69951
1	29	Dex40min	18h	CLOCK	1.6415
1	30	Dex40min	18h	CLOCK	1.6883
1	31	Dex40min	18h	CLOCK	1.37317
1	32	Dex40min	18h	CLOCK	2.07348
1	33	Dex40min	18h	CLOCK	1.33203
1	34	Dex40min	18h	CLOCK	1.58373
1	35	Dex40min	18h	CLOCK	1.67954
1	36	Dex40min	18h	CLOCK	2.12206
1	37	Dex40min	18h	CLOCK	1.85518
1	38	Dex40min	18h	CLOCK	1.70039
1	39	Dex40min	18h	CLOCK	2.10376
1	40	Dex40min	18h	CLOCK	1.6
1	41	Dex40min	18h	CLOCK	1.74538
1	42	Dex40min	18h	CLOCK	1.72135
1	43	Dex40min	18h	CLOCK	1.89512
1	44	Dex40min	18h	CLOCK	1.74976
1	45	Dex40min	18h	CLOCK	1.18103
1	46	Dex40min	18h	CLOCK	1.35713
1	47	Dex40min	18h	CLOCK	1.72099
1	48	Dex40min	18h	CLOCK	1.25034
1	49	Dex40min	18h	CLOCK	1.48722
1	50	Dex40min	18h	CLOCK	1.99464
1	51	Dex40min	18h	CLOCK	1.92322
1	52	Dex40min	18h	CLOCK	1.82271
1	53	Dex40min	18h	CLOCK	1.56298
1	54	Dex40min	18h	CLOCK	1.79969
1	55	Dex40min	18h	CLOCK	1.23908
1	56	Dex40min	18h	CLOCK	2.29292
1	57	Dex40min	18h	CLOCK	1.55533
1	58	Dex40min	18h	CLOCK	1.401
1	59	Dex40min	18h	CLOCK	1.40624
1	60	Dex40min	18h	CLOCK	1.50943
1	61	Dex40min	18h	CLOCK	1.68717
1	62	Dex40min	18h	CLOCK	1.68537
1	63	Dex40min	18h	CLOCK	1.79024
1	64	Dex40min	18h	CLOCK	1.79238
1	65	Dex40min	18h	CLOCK	1.94785
1	66	Dex40min	18h	CLOCK	2.18425
1	67	Dex40min	18h	CLOCK	1.57291
1	68	Dex40min	18h	CLOCK	1.72896
1	69	Dex40min	18h	CLOCK	1.92004
1	70	Dex40min	18h	CLOCK	1.8267
1	71	Dex40min	18h	CLOCK	1.70216
1	72	Dex40min	18h	CLOCK	2.30585
1	73	Dex40min	18h	CLOCK	2.03612
1	74	Dex40min	18h	CLOCK	1.56539
1	75	Dex40min	18h	CLOCK	2.18681
1	76	Dex40min	18h	CLOCK	1.89905
1	77	Dex40min	18h	CLOCK	1.40855
1	78	Dex40min	18h	CLOCK	1.50377
1	1	unstimulated	18h	BMAL1	1.13499
1	2	unstimulated	18h	BMAL1	0.975288
1	3	unstimulated	18h	BMAL1	1.88996
1	4	unstimulated	18h	BMAL1	1.60503
1	5	unstimulated	18h	BMAL1	1.13028
1	6	unstimulated	18h	BMAL1	1.04684
1	7	unstimulated	18h	BMAL1	1.32493
1	8	unstimulated	18h	BMAL1	1.07062
1	9	unstimulated	18h	BMAL1	1.24839
1	10	unstimulated	18h	BMAL1	0.839639
1	11	unstimulated	18h	BMAL1	1.60946
1	12	unstimulated	18h	BMAL1	1.13875
1	13	unstimulated	18h	BMAL1	1.05002
1	14	unstimulated	18h	BMAL1	1.45201
1	15	unstimulated	18h	BMAL1	1.37866
1	16	unstimulated	18h	BMAL1	1.21489
1	17	unstimulated	18h	BMAL1	1.5517
1	18	unstimulated	18h	BMAL1	1.0656
1	19	unstimulated	18h	BMAL1	1.38592
1	20	unstimulated	18h	BMAL1	1.09664
1	21	unstimulated	18h	BMAL1	1.13575
1	22	unstimulated	18h	BMAL1	1.30355
1	23	unstimulated	18h	BMAL1	1.00932
1	24	unstimulated	18h	BMAL1	0.945966
1	25	unstimulated	18h	BMAL1	1.07707
1	26	unstimulated	18h	BMAL1	1.19034
1	27	unstimulated	18h	BMAL1	1.06738
1	28	unstimulated	18h	BMAL1	0.967149
1	29	unstimulated	18h	BMAL1	1.04494
1	30	unstimulated	18h	BMAL1	1.03236
1	31	unstimulated	18h	BMAL1	1.28159
1	32	unstimulated	18h	BMAL1	1.18886
1	33	unstimulated	18h	BMAL1	1.15702
1	34	unstimulated	18h	BMAL1	1.15639
1	35	unstimulated	18h	BMAL1	1.51041
1	36	unstimulated	18h	BMAL1	1.30279
1	37	unstimulated	18h	BMAL1	1.5845
1	38	unstimulated	18h	BMAL1	1.42887
1	39	unstimulated	18h	BMAL1	1.19693
1	40	unstimulated	18h	BMAL1	1.21263
1	41	unstimulated	18h	BMAL1	1.27262
1	42	unstimulated	18h	BMAL1	1.28772
1	43	unstimulated	18h	BMAL1	1.38592
1	44	unstimulated	18h	BMAL1	1.09664
1	45	unstimulated	18h	BMAL1	1.13575
1	46	unstimulated	18h	BMAL1	1.30355
1	47	unstimulated	18h	BMAL1	1.00932
1	48	unstimulated	18h	BMAL1	0.945966
1	49	unstimulated	18h	BMAL1	1.07707
1	50	unstimulated	18h	BMAL1	1.19034
1	51	unstimulated	18h	BMAL1	1.06738
1	52	unstimulated	18h	BMAL1	0.967149
1	53	unstimulated	18h	BMAL1	1.04494
1	54	unstimulated	18h	BMAL1	1.03236
1	55	unstimulated	18h	BMAL1	1.28159
1	56	unstimulated	18h	BMAL1	1.18886
1	57	unstimulated	18h	BMAL1	1.15702
1	58	unstimulated	18h	BMAL1	1.15639
1	59	unstimulated	18h	BMAL1	1.51041
1	60	unstimulated	18h	BMAL1	1.30279
1	61	unstimulated	18h	BMAL1	1.5845
1	62	unstimulated	18h	BMAL1	1.42887
1	63	unstimulated	18h	BMAL1	1.19693
1	64	unstimulated	18h	BMAL1	1.21263
1	65	unstimulated	18h	BMAL1	1.27262
1	66	unstimulated	18h	BMAL1	1.28772
1	67	unstimulated	18h	BMAL1	1.25115
1	68	unstimulated	18h	BMAL1	0.973198
1	69	unstimulated	18h	BMAL1	1.33185
1	70	unstimulated	18h	BMAL1	1.26188
1	71	unstimulated	18h	BMAL1	1.48371
1	72	unstimulated	18h	BMAL1	1.07772
1	73	unstimulated	18h	BMAL1	1.39762
1	74	unstimulated	18h	BMAL1	1.27009
1	75	unstimulated	18h	BMAL1	0.869889
1	76	unstimulated	18h	BMAL1	1.32813
1	77	unstimulated	18h	BMAL1	0.940652
1	78	unstimulated	18h	BMAL1	1.58846
1	79	unstimulated	18h	BMAL1	1.26401
1	80	unstimulated	18h	BMAL1	0.867476
1	81	unstimulated	18h	BMAL1	0.847127
1	82	unstimulated	18h	BMAL1	1.30845
1	83	unstimulated	18h	BMAL1	0.978637
1	84	unstimulated	18h	BMAL1	1.05174
1	1	Dex20min	18h	BMAL1	1.87304
1	2	Dex20min	18h	BMAL1	1.90658
1	3	Dex20min	18h	BMAL1	2.93431
1	4	Dex20min	18h	BMAL1	2.00092
1	5	Dex20min	18h	BMAL1	2.33673
1	6	Dex20min	18h	BMAL1	2.65178
1	7	Dex20min	18h	BMAL1	2.53883
1	8	Dex20min	18h	BMAL1	2.28504
1	9	Dex20min	18h	BMAL1	3.36497
1	10	Dex20min	18h	BMAL1	2.3206
1	11	Dex20min	18h	BMAL1	1.55897
1	12	Dex20min	18h	BMAL1	2.07288
1	13	Dex20min	18h	BMAL1	4.95135
1	14	Dex20min	18h	BMAL1	2.46082
1	15	Dex20min	18h	BMAL1	2.43166
1	16	Dex20min	18h	BMAL1	2.08369
1	17	Dex20min	18h	BMAL1	2.22032
1	18	Dex20min	18h	BMAL1	1.23197
1	19	Dex20min	18h	BMAL1	2.48773
1	20	Dex20min	18h	BMAL1	1.9071
1	21	Dex20min	18h	BMAL1	2.51845
1	22	Dex20min	18h	BMAL1	1.74173
1	23	Dex20min	18h	BMAL1	2.38488
1	24	Dex20min	18h	BMAL1	2.82139
1	25	Dex20min	18h	BMAL1	1.90803
1	26	Dex20min	18h	BMAL1	1.77749
1	27	Dex20min	18h	BMAL1	1.7059
1	28	Dex20min	18h	BMAL1	1.78337
1	29	Dex20min	18h	BMAL1	1.80185
1	30	Dex20min	18h	BMAL1	1.86147
1	31	Dex20min	18h	BMAL1	2.00543
1	32	Dex20min	18h	BMAL1	1.78771
1	33	Dex20min	18h	BMAL1	2.12528
1	34	Dex20min	18h	BMAL1	1.83458
1	35	Dex20min	18h	BMAL1	2.19097
1	36	Dex20min	18h	BMAL1	2.28136
1	37	Dex20min	18h	BMAL1	1.89899
1	38	Dex20min	18h	BMAL1	2.02213
1	39	Dex20min	18h	BMAL1	2.16438
1	40	Dex20min	18h	BMAL1	1.87967
1	41	Dex20min	18h	BMAL1	1.92599
1	42	Dex20min	18h	BMAL1	2.18315
1	43	Dex20min	18h	BMAL1	1.19443
1	44	Dex20min	18h	BMAL1	1.04456
1	45	Dex20min	18h	BMAL1	1.43864
1	46	Dex20min	18h	BMAL1	1.62168
1	47	Dex20min	18h	BMAL1	2.05339
1	48	Dex20min	18h	BMAL1	1.11652
1	49	Dex20min	18h	BMAL1	1.56546
1	50	Dex20min	18h	BMAL1	1.60414
1	51	Dex20min	18h	BMAL1	1.26005
1	52	Dex20min	18h	BMAL1	1.30926
1	53	Dex20min	18h	BMAL1	1.62526
1	54	Dex20min	18h	BMAL1	1.26886
1	55	Dex20min	18h	BMAL1	1.04337
1	56	Dex20min	18h	BMAL1	1.09303
1	57	Dex20min	18h	BMAL1	1.15067
1	58	Dex20min	18h	BMAL1	1.16439
1	59	Dex20min	18h	BMAL1	1.28096
1	60	Dex20min	18h	BMAL1	1.18172
1	61	Dex20min	18h	BMAL1	1.46882
1	62	Dex20min	18h	BMAL1	1.39993
1	63	Dex20min	18h	BMAL1	1.5969
1	64	Dex20min	18h	BMAL1	1.35804
1	65	Dex20min	18h	BMAL1	1.56752
1	66	Dex20min	18h	BMAL1	1.38545
1	67	Dex20min	18h	BMAL1	1.08892
1	68	Dex20min	18h	BMAL1	1.52865
1	69	Dex20min	18h	BMAL1	1.29325
1	70	Dex20min	18h	BMAL1	1.34989
1	71	Dex20min	18h	BMAL1	1.34402
1	72	Dex20min	18h	BMAL1	0.989876
1	73	Dex20min	18h	BMAL1	1.0163
1	74	Dex20min	18h	BMAL1	1.24163
1	75	Dex20min	18h	BMAL1	1.25799
1	76	Dex20min	18h	BMAL1	1.23947
1	77	Dex20min	18h	BMAL1	1.47606
1	78	Dex20min	18h	BMAL1	1.53145
1	79	Dex20min	18h	BMAL1	0.812231
1	80	Dex20min	18h	BMAL1	2.69307
1	81	Dex20min	18h	BMAL1	2.55654
1	82	Dex20min	18h	BMAL1	5.72065
1	83	Dex20min	18h	BMAL1	1.21588
1	1	Dex40min	18h	BMAL1	1.57984
1	2	Dex40min	18h	BMAL1	1.91812
1	3	Dex40min	18h	BMAL1	1.75993
1	4	Dex40min	18h	BMAL1	1.63358
1	5	Dex40min	18h	BMAL1	1.69631
1	6	Dex40min	18h	BMAL1	1.49323
1	7	Dex40min	18h	BMAL1	1.76749
1	8	Dex40min	18h	BMAL1	1.53959
1	9	Dex40min	18h	BMAL1	1.35554
1	10	Dex40min	18h	BMAL1	1.76997
1	11	Dex40min	18h	BMAL1	0.896474
1	12	Dex40min	18h	BMAL1	1.50467
1	13	Dex40min	18h	BMAL1	1.43842
1	14	Dex40min	18h	BMAL1	1.08613
1	15	Dex40min	18h	BMAL1	1.60008
1	16	Dex40min	18h	BMAL1	1.74317
1	17	Dex40min	18h	BMAL1	1.58186
1	18	Dex40min	18h	BMAL1	1.79257
1	19	Dex40min	18h	BMAL1	1.98513
1	20	Dex40min	18h	BMAL1	1.58997
1	21	Dex40min	18h	BMAL1	1.62773
1	22	Dex40min	18h	BMAL1	1.18078
1	23	Dex40min	18h	BMAL1	1.1462
1	24	Dex40min	18h	BMAL1	1.3277
1	25	Dex40min	18h	BMAL1	0.938628
1	26	Dex40min	18h	BMAL1	1.3291
1	27	Dex40min	18h	BMAL1	1.79981
1	28	Dex40min	18h	BMAL1	1.64081
1	29	Dex40min	18h	BMAL1	1.33734
1	30	Dex40min	18h	BMAL1	1.23986
1	31	Dex40min	18h	BMAL1	0.957366
1	32	Dex40min	18h	BMAL1	1.75877
1	33	Dex40min	18h	BMAL1	1.08762
1	34	Dex40min	18h	BMAL1	1.4153
1	35	Dex40min	18h	BMAL1	1.31925
1	36	Dex40min	18h	BMAL1	1.96523
1	37	Dex40min	18h	BMAL1	1.42025
1	38	Dex40min	18h	BMAL1	1.4857
1	39	Dex40min	18h	BMAL1	2.30954
1	40	Dex40min	18h	BMAL1	1.40107
1	41	Dex40min	18h	BMAL1	1.41327
1	42	Dex40min	18h	BMAL1	1.94574
1	43	Dex40min	18h	BMAL1	1.77155
1	44	Dex40min	18h	BMAL1	1.50937
1	45	Dex40min	18h	BMAL1	1.10567
1	46	Dex40min	18h	BMAL1	1.01168
1	47	Dex40min	18h	BMAL1	1.52497
1	48	Dex40min	18h	BMAL1	1.28177
1	49	Dex40min	18h	BMAL1	1.19622
1	50	Dex40min	18h	BMAL1	1.62097
1	51	Dex40min	18h	BMAL1	1.59897
1	52	Dex40min	18h	BMAL1	1.66893
1	53	Dex40min	18h	BMAL1	1.0204
1	54	Dex40min	18h	BMAL1	1.66741
1	55	Dex40min	18h	BMAL1	1.04997
1	56	Dex40min	18h	BMAL1	1.55676
1	57	Dex40min	18h	BMAL1	1.57417
1	58	Dex40min	18h	BMAL1	1.17552
1	59	Dex40min	18h	BMAL1	1.03293
1	60	Dex40min	18h	BMAL1	1.7898
1	61	Dex40min	18h	BMAL1	1.66267
1	62	Dex40min	18h	BMAL1	1.17551
1	63	Dex40min	18h	BMAL1	1.50892
1	64	Dex40min	18h	BMAL1	1.56781
1	65	Dex40min	18h	BMAL1	1.56192
1	66	Dex40min	18h	BMAL1	2.15054
1	67	Dex40min	18h	BMAL1	1.46757
1	68	Dex40min	18h	BMAL1	1.70663
1	69	Dex40min	18h	BMAL1	1.66704
1	70	Dex40min	18h	BMAL1	1.80941
1	71	Dex40min	18h	BMAL1	1.62581
1	72	Dex40min	18h	BMAL1	2.09209
1	73	Dex40min	18h	BMAL1	1.6143
1	74	Dex40min	18h	BMAL1	1.22145
1	75	Dex40min	18h	BMAL1	1.96589
1	76	Dex40min	18h	BMAL1	2.19788
1	77	Dex40min	18h	BMAL1	1.41417
1	78	Dex40min	18h	BMAL1	1.34555
1	1	unstimulated	22h	BMAL1	8.312
1	2	unstimulated	22h	BMAL1	7.80054
1	3	unstimulated	22h	BMAL1	8.64464
1	4	unstimulated	22h	BMAL1	4.06502
1	5	unstimulated	22h	BMAL1	2.34795
1	6	unstimulated	22h	BMAL1	2.10769
1	7	unstimulated	22h	BMAL1	1.89507
1	8	unstimulated	22h	BMAL1	3.27925
1	9	unstimulated	22h	BMAL1	2.87866
1	10	unstimulated	22h	BMAL1	7.31955
1	11	unstimulated	22h	BMAL1	8.06332
1	12	unstimulated	22h	BMAL1	14.3517
1	13	unstimulated	22h	BMAL1	3.13655
1	14	unstimulated	22h	BMAL1	2.93391
1	15	unstimulated	22h	BMAL1	10.7185
1	16	unstimulated	22h	BMAL1	6.65223
1	17	unstimulated	22h	BMAL1	3.349
1	18	unstimulated	22h	BMAL1	2.08834
1	19	unstimulated	22h	BMAL1	10.2633
1	20	unstimulated	22h	BMAL1	1.65754
1	21	unstimulated	22h	BMAL1	1.17864
1	22	unstimulated	22h	BMAL1	1.7272
1	23	unstimulated	22h	BMAL1	3.07089
1	24	unstimulated	22h	BMAL1	4.69227
1	25	unstimulated	22h	BMAL1	1.51655
1	26	unstimulated	22h	BMAL1	6.77564
1	27	unstimulated	22h	BMAL1	6.21777
1	28	unstimulated	22h	BMAL1	1.50067
1	29	unstimulated	22h	BMAL1	2.83399
1	30	unstimulated	22h	BMAL1	1.62246
1	31	unstimulated	22h	BMAL1	1.2075
1	32	unstimulated	22h	BMAL1	1.19623
1	33	unstimulated	22h	BMAL1	1.36941
1	34	unstimulated	22h	BMAL1	2.11907
1	35	unstimulated	22h	BMAL1	1.44782
1	36	unstimulated	22h	BMAL1	2.30422
1	37	unstimulated	22h	BMAL1	1.85071
1	38	unstimulated	22h	BMAL1	1.01459
1	39	unstimulated	22h	BMAL1	1.12371
1	40	unstimulated	22h	BMAL1	1.08402
1	41	unstimulated	22h	BMAL1	1.21022
1	1	Dex20min	22h	BMAL1	2.00464
1	2	Dex20min	22h	BMAL1	40.9619
1	3	Dex20min	22h	BMAL1	3.44386
1	4	Dex20min	22h	BMAL1	1.13879
1	5	Dex20min	22h	BMAL1	17.4724
1	6	Dex20min	22h	BMAL1	3.04482
1	7	Dex20min	22h	BMAL1	1.32103
1	8	Dex20min	22h	BMAL1	1.47974
1	9	Dex20min	22h	BMAL1	1.08694
1	10	Dex20min	22h	BMAL1	1.12108
1	11	Dex20min	22h	BMAL1	1.22547
1	12	Dex20min	22h	BMAL1	1.60109
1	13	Dex20min	22h	BMAL1	1.01368
1	14	Dex20min	22h	BMAL1	1.42082
1	15	Dex20min	22h	BMAL1	1.67074
1	16	Dex20min	22h	BMAL1	1.19589
1	17	Dex20min	22h	BMAL1	1.49226
1	18	Dex20min	22h	BMAL1	2.718
1	19	Dex20min	22h	BMAL1	1.14701
1	20	Dex20min	22h	BMAL1	1.07794
1	21	Dex20min	22h	BMAL1	1.35528
1	22	Dex20min	22h	BMAL1	1.48859
1	23	Dex20min	22h	BMAL1	1.16891
1	24	Dex20min	22h	BMAL1	4.16521
1	25	Dex20min	22h	BMAL1	1.33358
1	26	Dex20min	22h	BMAL1	1.38313
1	27	Dex20min	22h	BMAL1	1.35323
1	28	Dex20min	22h	BMAL1	1.67204
1	29	Dex20min	22h	BMAL1	9.16049
1	30	Dex20min	22h	BMAL1	1.56505
1	31	Dex20min	22h	BMAL1	1.79439
1	32	Dex20min	22h	BMAL1	1.49741
1	33	Dex20min	22h	BMAL1	1.45315
1	34	Dex20min	22h	BMAL1	1.64775
1	35	Dex20min	22h	BMAL1	3.10491
1	36	Dex20min	22h	BMAL1	2.39452
1	37	Dex20min	22h	BMAL1	6.29442
1	38	Dex20min	22h	BMAL1	10.813
1	39	Dex20min	22h	BMAL1	5.05098
1	40	Dex20min	22h	BMAL1	1.67844
1	41	Dex20min	22h	BMAL1	4.22775
1	42	Dex20min	22h	BMAL1	1.35459
1	43	Dex20min	22h	BMAL1	1.42366
1	44	Dex20min	22h	BMAL1	1.70203
1	45	Dex20min	22h	BMAL1	1.67323
1	46	Dex20min	22h	BMAL1	2.75887
1	47	Dex20min	22h	BMAL1	9.87807
1	48	Dex20min	22h	BMAL1	6.32635
1	1	Dex40min	22h	BMAL1	1.98613
1	2	Dex40min	22h	BMAL1	7.38806
1	3	Dex40min	22h	BMAL1	2.23352
1	4	Dex40min	22h	BMAL1	1.2846
1	5	Dex40min	22h	BMAL1	2.36092
1	6	Dex40min	22h	BMAL1	0.916574
1	7	Dex40min	22h	BMAL1	10.3147
1	8	Dex40min	22h	BMAL1	8.55751
1	9	Dex40min	22h	BMAL1	5.39166
1	10	Dex40min	22h	BMAL1	5.34132
1	11	Dex40min	22h	BMAL1	6.74747
1	12	Dex40min	22h	BMAL1	8.35885
1	13	Dex40min	22h	BMAL1	2.24846
1	14	Dex40min	22h	BMAL1	1.10982
1	15	Dex40min	22h	BMAL1	1.27308
1	16	Dex40min	22h	BMAL1	11.7963
1	17	Dex40min	22h	BMAL1	1.04985
1	18	Dex40min	22h	BMAL1	3.16062
1	19	Dex40min	22h	BMAL1	1.40012
1	20	Dex40min	22h	BMAL1	3.84858
1	21	Dex40min	22h	BMAL1	5.08087
1	22	Dex40min	22h	BMAL1	3.31305
1	23	Dex40min	22h	BMAL1	3.47665
1	24	Dex40min	22h	BMAL1	5.43038
1	25	Dex40min	22h	BMAL1	5.48925
1	26	Dex40min	22h	BMAL1	5.66216
1	27	Dex40min	22h	BMAL1	5.97783
1	28	Dex40min	22h	BMAL1	2.72092
1	29	Dex40min	22h	BMAL1	6.27851
1	30	Dex40min	22h	BMAL1	1.51691
1	31	Dex40min	22h	BMAL1	1.37725
1	32	Dex40min	22h	BMAL1	3.7068
1	33	Dex40min	22h	BMAL1	4.42708
1	34	Dex40min	22h	BMAL1	2.06774
1	35	Dex40min	22h	BMAL1	11.0445
1	36	Dex40min	22h	BMAL1	1.74877
1	37	Dex40min	22h	BMAL1	167.809
1	38	Dex40min	22h	BMAL1	4.12892
1	39	Dex40min	22h	BMAL1	2.23339
1	40	Dex40min	22h	BMAL1	1.24441
1	41	Dex40min	22h	BMAL1	3.78955
1	42	Dex40min	22h	BMAL1	3.39967
1	43	Dex40min	22h	BMAL1	2.45083
1	44	Dex40min	22h	BMAL1	6.83057
1	45	Dex40min	22h	BMAL1	1.86852
1	46	Dex40min	22h	BMAL1	1.37967
1	47	Dex40min	22h	BMAL1	6.35421
1	48	Dex40min	22h	BMAL1	1.48769
1	49	Dex40min	22h	BMAL1	2.53128
1	50	Dex40min	22h	BMAL1	31.7558
1	1	unstimulated	22h	CLOCK	2.42849
1	2	unstimulated	22h	CLOCK	2.24802
1	3	unstimulated	22h	CLOCK	2.80341
1	4	unstimulated	22h	CLOCK	1.83252
1	5	unstimulated	22h	CLOCK	1.66627
1	6	unstimulated	22h	CLOCK	1.60614
1	7	unstimulated	22h	CLOCK	1.70589
1	8	unstimulated	22h	CLOCK	1.90952
1	9	unstimulated	22h	CLOCK	1.98376
1	10	unstimulated	22h	CLOCK	2.43097
1	11	unstimulated	22h	CLOCK	2.43242
1	12	unstimulated	22h	CLOCK	3.11078
1	13	unstimulated	22h	CLOCK	2.13201
1	14	unstimulated	22h	CLOCK	2.15411
1	15	unstimulated	22h	CLOCK	2.79648
1	16	unstimulated	22h	CLOCK	3.53554
1	17	unstimulated	22h	CLOCK	1.64991
1	18	unstimulated	22h	CLOCK	1.37771
1	19	unstimulated	22h	CLOCK	2.90661
1	20	unstimulated	22h	CLOCK	1.91165
1	21	unstimulated	22h	CLOCK	1.36231
1	22	unstimulated	22h	CLOCK	1.74242
1	23	unstimulated	22h	CLOCK	1.86527
1	24	unstimulated	22h	CLOCK	1.32849
1	25	unstimulated	22h	CLOCK	1.63663
1	26	unstimulated	22h	CLOCK	2.52759
1	27	unstimulated	22h	CLOCK	2.5184
1	28	unstimulated	22h	CLOCK	1.50351
1	29	unstimulated	22h	CLOCK	2.05578
1	30	unstimulated	22h	CLOCK	1.85917
1	31	unstimulated	22h	CLOCK	1.49784
1	32	unstimulated	22h	CLOCK	1.27104
1	33	unstimulated	22h	CLOCK	1.59354
1	34	unstimulated	22h	CLOCK	1.63126
1	35	unstimulated	22h	CLOCK	1.5242
1	36	unstimulated	22h	CLOCK	1.87981
1	37	unstimulated	22h	CLOCK	1.57658
1	38	unstimulated	22h	CLOCK	1.45316
1	39	unstimulated	22h	CLOCK	1.46507
1	40	unstimulated	22h	CLOCK	1.64262
1	41	unstimulated	22h	CLOCK	1.47341
1	1	Dex20min	22h	CLOCK	3.78581
1	2	Dex20min	22h	CLOCK	4.82975
1	3	Dex20min	22h	CLOCK	3.89399
1	4	Dex20min	22h	CLOCK	1.80505
1	5	Dex20min	22h	CLOCK	4.28519
1	6	Dex20min	22h	CLOCK	3.46174
1	7	Dex20min	22h	CLOCK	2.15431
1	8	Dex20min	22h	CLOCK	1.34181
1	9	Dex20min	22h	CLOCK	1.56153
1	10	Dex20min	22h	CLOCK	1.25832
1	11	Dex20min	22h	CLOCK	1.42199
1	12	Dex20min	22h	CLOCK	1.71554
1	13	Dex20min	22h	CLOCK	1.4823
1	14	Dex20min	22h	CLOCK	1.59158
1	15	Dex20min	22h	CLOCK	1.88232
1	16	Dex20min	22h	CLOCK	1.40723
1	17	Dex20min	22h	CLOCK	1.43508
1	18	Dex20min	22h	CLOCK	2.06589
1	19	Dex20min	22h	CLOCK	1.3829
1	20	Dex20min	22h	CLOCK	1.45627
1	21	Dex20min	22h	CLOCK	1.20301
1	22	Dex20min	22h	CLOCK	1.67893
1	23	Dex20min	22h	CLOCK	1.09477
1	24	Dex20min	22h	CLOCK	2.1808
1	25	Dex20min	22h	CLOCK	1.59336
1	26	Dex20min	22h	CLOCK	1.61329
1	27	Dex20min	22h	CLOCK	1.60482
1	28	Dex20min	22h	CLOCK	1.73454
1	29	Dex20min	22h	CLOCK	1.81116
1	30	Dex20min	22h	CLOCK	1.75384
1	31	Dex20min	22h	CLOCK	1.94016
1	32	Dex20min	22h	CLOCK	2.00931
1	33	Dex20min	22h	CLOCK	1.54784
1	34	Dex20min	22h	CLOCK	1.59743
1	35	Dex20min	22h	CLOCK	1.47106
1	36	Dex20min	22h	CLOCK	1.79898
1	37	Dex20min	22h	CLOCK	10.1416
1	38	Dex20min	22h	CLOCK	3.29182
1	39	Dex20min	22h	CLOCK	2.85858
1	40	Dex20min	22h	CLOCK	1.77171
1	41	Dex20min	22h	CLOCK	2.42695
1	42	Dex20min	22h	CLOCK	1.74754
1	43	Dex20min	22h	CLOCK	1.2338
1	44	Dex20min	22h	CLOCK	2.06206
1	45	Dex20min	22h	CLOCK	1.39174
1	46	Dex20min	22h	CLOCK	2.19527
1	47	Dex20min	22h	CLOCK	5.12314
1	48	Dex20min	22h	CLOCK	2.64546
1	1	Dex40min	22h	CLOCK	1.95462
1	2	Dex40min	22h	CLOCK	2.76786
1	3	Dex40min	22h	CLOCK	1.7782
1	4	Dex40min	22h	CLOCK	1.3872
1	5	Dex40min	22h	CLOCK	1.85305
1	6	Dex40min	22h	CLOCK	1.49642
1	7	Dex40min	22h	CLOCK	3.05373
1	8	Dex40min	22h	CLOCK	2.84565
1	9	Dex40min	22h	CLOCK	2.68732
1	10	Dex40min	22h	CLOCK	3.18281
1	11	Dex40min	22h	CLOCK	3.31487
1	12	Dex40min	22h	CLOCK	2.84613
1	13	Dex40min	22h	CLOCK	1.93807
1	14	Dex40min	22h	CLOCK	1.77416
1	15	Dex40min	22h	CLOCK	1.8038
1	16	Dex40min	22h	CLOCK	3.20214
1	17	Dex40min	22h	CLOCK	1.47149
1	18	Dex40min	22h	CLOCK	2.56706
1	19	Dex40min	22h	CLOCK	1.79043
1	20	Dex40min	22h	CLOCK	2.47123
1	21	Dex40min	22h	CLOCK	2.89176
1	22	Dex40min	22h	CLOCK	3.46113
1	23	Dex40min	22h	CLOCK	2.11527
1	24	Dex40min	22h	CLOCK	4.19485
1	25	Dex40min	22h	CLOCK	2.69647
1	26	Dex40min	22h	CLOCK	2.58745
1	27	Dex40min	22h	CLOCK	2.72971
1	28	Dex40min	22h	CLOCK	1.8315
1	29	Dex40min	22h	CLOCK	2.44854
1	30	Dex40min	22h	CLOCK	2.03969
1	31	Dex40min	22h	CLOCK	1.83863
1	32	Dex40min	22h	CLOCK	1.93762
1	33	Dex40min	22h	CLOCK	2.18353
1	34	Dex40min	22h	CLOCK	2.17962
1	35	Dex40min	22h	CLOCK	3.57815
1	36	Dex40min	22h	CLOCK	1.53848
1	37	Dex40min	22h	CLOCK	3.94961
1	38	Dex40min	22h	CLOCK	1.94984
1	39	Dex40min	22h	CLOCK	2.401
1	40	Dex40min	22h	CLOCK	1.75538
1	41	Dex40min	22h	CLOCK	2.26469
1	42	Dex40min	22h	CLOCK	2.75294
1	43	Dex40min	22h	CLOCK	2.68862
1	44	Dex40min	22h	CLOCK	2.75104
1	45	Dex40min	22h	CLOCK	1.96088
1	46	Dex40min	22h	CLOCK	1.77235
1	47	Dex40min	22h	CLOCK	3.38214
1	48	Dex40min	22h	CLOCK	1.9748
1	49	Dex40min	22h	CLOCK	2.63063
1	50	Dex40min	22h	CLOCK	3.70647

## Sheet: Fig. 2e
CT	Stimulation	Replicate 1	Replicate 2	Replicate 3	Replicate 4	Replicate 5	Replicate 6	Replicate 7
Dex 15h	Unstimulated	0.0706002	0.0460243	0.167677	0.136604	0.17562	0.0437415	0.0872927
	Dex	0.16866	0.126826	0.14994	0.142884	0.18576	0.278478	0.231734
Dex 18h	Unstimulated	0.0669986	0.204937	0.186879	0.204074	0.1386	0.0990516	0.143974
	Dex	0.129612	0.177197	0.178782	0.224792	0.117345	0.305291	0.17889
Dex 22h	Unstimulated	0.343466	0.272073	0.145131	0.183139	0.191874	0.132842	0.206975
	Dex	0.220663	0.172942	0.171591	0.108507	0.190802	0.140596	0.151134

## Sheet: Fig. 3a
Time [h]	Dex #1	Dex #2	Dex #3	EGF #1	EGF #2	EGF #3
0
0.15
0.3
0.45
0.6
0.75
0.9
1.05
1.2
1.35
1.5
1.65
1.8
1.95
2.1
2.25
2.4
2.55
2.7
2.85
3
3.15
3.3
3.45
3.6
3.75
3.9
4.05
4.2
4.35
4.5
4.65
4.8
4.95
5.1
5.25
5.4
5.55
5.7
5.85
6
6.15
6.3
6.45
6.6
6.75
6.9
7.05
7.2
7.35
7.5
7.65
7.8
7.95
8.1
8.25
8.4
8.55
8.7
8.85
9
9.15
9.3
9.45
9.6
9.75
9.9
10.05
10.2
10.35
10.5
10.65
10.8	-12574	-12958	-9628	-14249	-12198	-11380
10.95	-11863	-12713	-9135	-13544	-11513	-10798
11.1	-11179	-12002	-8618	-12799	-10855	-10180
11.25	-10555	-11288	-7983	-11876	-10223	-9439
11.4	-9989	-10467	-7684	-11192	-9670	-8902
11.55	-9477	-9883	-7078	-10598	-9432	-8378
11.7	-9011	-9327	-6888	-10026	-8939	-7917
11.85	-8742	-8821	-6553	-9510	-8500	-7490
12	-8299	-8357	-6222	-9212	-8052	-7073
12.15	-7872	-7953	-5931	-8536	-7639	-6702
12.3	-7454	-7551	-5639	-8308	-7229	-6359
12.45	-7045	-7099	-5327	-7829	-6822	-6004
12.6	-6634	-6687	-5033	-7400	-6431	-5652
12.75	-6254	-6286	-4740	-6967	-6058	-5456
12.9	-5896	-5936	-4462	-6572	-5535	-4946
13.05	-5562	-5561	-4215	-6212	-5375	-4810
13.2	-5261	-5238	-3978	-5866	-4852	-4536
13.35	-4958	-4909	-3755	-5546	-4532	-4258
13.5	-4668	-4605	-3525	-5209	-4231	-3986
13.65	-4179	-4327	-3331	-4904	-3956	-3745
13.8	-4143	-4052	-3122	-4598	-3674	-3496
13.95	-3670	-4002	-2935	-4302	-3405	-3266
14.1	-3423	-3546	-2758	-4000	-3185	-3008
14.25	-3180	-3502	-2572	-3721	-2945	-2798
14.4	-2913	-3049	-2375	-3462	-2733	-2600
14.55	-2671	-3022	-2187	-3215	-2528	-2371
14.7	-2425	-2778	-2006	-2943	-2317	-2185
14.85	-2206	-2564	-1671	-2709	-2104	-2002
15	-2200	-2472	-1505	-2597	-2077	-1913
15.15	-1963	-2233	-1504	-2383	-1870	-1732
15.3	-1735	-2016	-1349	-2137	-1666	-1570
15.45	-1523	-1796	-1204	-1923	-1474	-1389
15.6	-1288	-1614	-1067	-1700	-1285	-1219
15.75	-1057	-1420	-917	-1329	-1122	-1062
15.9	-846	-1233	-772	-1298	-929	-927
16.05	-626	-1013	-637	-917	-742	-796
16.2	-405	-805	-485	-692	-559	-642
16.35	-166	-584	-333	-468	-408	-475
16.5	51	-385	-180	-216	-225	-181
16.65	246	-177	-46	-16	-211	-195
16.8	464	36	106	183	-42	114
16.95	686	237	242	391	122	262
17.1	891	432	390	591	274	408
17.25	1099	646	517	789	441	510
17.4	1108	841	627	1012	606	628
17.55	1512	1017	751	1219	764	771
17.7	1514	1192	878	1414	934	892
17.85	1729	1346	985	1599	1101	1030
18	1937	1744	1086	1804	1263	1147
18.15	2153	1945	1198	2044	1418	1287
18.3	2337	2118	1322	2406	1560	1405
18.45	2512	2492	1571	2592	1712	1678
18.6	2727	2694	1437	2821	1850	1790
18.75	2918	2898	1741	3013	2177	1917
18.9	3318	3078	1857	3216	2333	2037
19.05	3530	3293	1980	3278	2482	2155
19.2	3723	3473	2096	3576	2619	2264
19.35	3941	3652	2219	3603	2728	2380
19.5	4148	3832	2334	3786	2866	2487
19.65	4351	4007	2444	3932	3115	2596
19.8	4561	4178	2555	4099	3111	2738
19.95	4750	4367	2676	4305	3342	2731
20.1	4965	4567	2802	4465	3447	2962
20.25	5174	4765	2940	4644	3581	2960
20.4	5384	4964	3083	4814	3703	3182
20.55	5564	5162	3245	4956	3803	3199
20.7	5750	5379	3371	5121	3913	3294
20.85	6009	5588	3497	5291	4010	3395
21	6089	5805	3629	5435	4093	3482
21.15	6383	5990	3771	5582	4179	3589
21.3	6569	6109	3911	5724	4289	3675
21.45	6751	6302	4034	5879	4411	3777
21.6	6940	6460	4209	6025	4510	3858
21.75	7093	6623	4269	6150	4624	3961
21.9	7282	6792	4430	6279	4732	4054
22.05	7459	6975	4339	6191	4721	3978
22.2	7537	6909	4612	6320	4814	4093
22.35	7686	7070	4746	6466	4902	4203
22.5	7794	7205	4858	6601	5002	4285
22.65	7896	7345	4962	6716	5080	4354
22.8	8006	7483	5071	7066	5135	4440
22.95	8118	7623	5185	6954	5196	4507
23.1	8228	7731	5298	7243	5256	4570
23.25	8292	7817	5402	7345	5342	4632
23.4	8371	7905	5479	7410	5395	4700
23.55	8424	7956	5561	7468	5443	4937
23.7	8479	8015	5634	7525	5308	4816
23.85	8511	8062	5703	7542	5546	5051
24	8543	8096	5775	7558	5417	5094
24.15	8547	8113	5846	7572	5462	5130
24.3	8511	8102	5897	7562	5488	5152
24.45	8276	8067	5945	7522	5496	5160
24.6	8414	8022	5985	7462	5457	5157
24.75	8156	8132	6017	7390	5421	5161
24.9	8072	7865	6023	7300	5367	5145
25.05	7949	7957	6032	7193	5317	5122
25.2	7817	7669	6020	7072	5272	5166
25.35	7680	7725	5995	7037	5190	5103
25.5	7531	7656	5956	6898	5103	5036
25.65	7378	7510	5784	6735	5011	4965
25.8	7389	7334	5741	6563	5077	4892
25.95	7196	7150	5795	6369	4980	4796
26.1	6989	6937	5717	6072	4869	4686
26.25	6767	6715	5614	5870	4758	4570
26.4	6532	6487	5511	5636	4604	4432
26.55	6274	6247	5405	5401	4455	4285
26.7	6005	6000	5285	5159	4305	4136
26.85	5731	5725	5156	4914	4139	3988
27	5452	5447	5026	4661	4048	3730
27.15	5155	5167	4888	4401	3856	3655
27.3	4857	4887	4741	4140	3664	3391
27.45	4546	4603	4582	3875	3471	3216
27.6	4235	4315	4420	3601	3275	3038
27.75	3919	4010	4242	3325	3077	2846
27.9	3687	3686	4057	3046	2882	2645
28.05	3259	3350	3871	2767	2676	2441
28.2	3019	2901	3684	2485	2462	2230
28.35	2677	2667	3492	2195	2243	2016
28.5	2324	2205	3287	1901	2022	1800
28.65	1973	1844	3070	1604	1798	1583
28.8	1610	1479	2845	1303	1570	1366
28.95	1242	1117	2617	1002	1341	1148
29.1	864	748	2449	557	979	923
29.25	359	260	2056	251	738	579
29.4	-25	-105	1884	-59	492	353
29.55	-401	-469	1625	-374	244	124
29.7	-781	-841	1355	-693	-13	-105
29.85	-1163	-1224	1085	-883	-270	-336
30	-1549	-1602	809	-1330	-527	-574
30.15	-1939	-1988	527	-1521	-787	-819
30.3	-2311	-2375	244	-1842	-1048	-1063
30.45	-2683	-2766	-48	-2159	-1427	-1309
30.6	-3047	-3157	-331	-2478	-1571	-1558
30.75	-3413	-3546	-621	-2796	-1947	-1700
30.9	-3776	-3921	-899	-3113	-2194	-2056
31.05	-4128	-4279	-1175	-3431	-2442	-2198
31.2	-4481	-4631	-1453	-3746	-2691	-2547
31.35	-4824	-4979	-1733	-4058	-2936	-2687
31.5	-5168	-5330	-2012	-4366	-3182	-2932
31.65	-5591	-5676	-2280	-4663	-3415	-3179
31.8	-5840	-6014	-2540	-4960	-3650	-3427
31.95	-6240	-6352	-2796	-5245	-3888	-3673
32.1	-6549	-6590	-3053	-5513	-4112	-3908
32.25	-6843	-6902	-3306	-5775	-4335	-4137
32.4	-7128	-7207	-3606	-5821	-4558	-4177
32.55	-7396	-7283	-3781	-6066	-4778	-4395
32.7	-7662	-7573	-4066	-6310	-4976	-4607
32.85	-7923	-7857	-4234	-6548	-5071	-4816
33	-8093	-8111	-4457	-6761	-5263	-5023
33.15	-8330	-8365	-4673	-7181	-5451	-5228
33.3	-8562	-8592	-4887	-7161	-5631	-5417
33.45	-8795	-8818	-5097	-7580	-5790	-5594
33.6	-9013	-9042	-5301	-7741	-5951	-5772
33.75	-9207	-9263	-5494	-7895	-6118	-5938
33.9	-9385	-9469	-5682	-8040	-6068	-6285
34.05	-9557	-9652	-5853	-8170	-6442	-6223
34.2	-9707	-9826	-6022	-8267	-6353	-6564
34.35	-9854	-9978	-6173	-8357	-6699	-6697
34.5	-9988	-10128	-6323	-8450	-6608	-6799
34.65	-10115	-10259	-6466	-8497	-6730	-6902
34.8	-10203	-10369	-6601	-8552	-6842	-6981
34.95	-10029	-10459	-6715	-8602	-6935	-7042
35.1	-10078	-10821	-6827	-8647	-7029	-7103
35.25	-10130	-10630	-6930	-8670	-7136	-7167
35.4	-10177	-10966	-7034	-8690	-7210	-7234
35.55	-10202	-11009	-7133	-8710	-7253	-7300
35.7	-10226	-11036	-7196	-8674	-7273	-7343
35.85	-10240	-11050	-7083	-8641	-7311	-7386
36	-10228	-11033	-7307	-8586	-7355	-7493
36.15	-10471	-11034	-7359	-8637	-7591	-7488
36.3	-10427	-11095	-7393	-8591	-7587	-7470
36.45	-10328	-11066	-7417	-8511	-7575	-7447
36.6	-10215	-11041	-7418	-8394	-7550	-7410
36.75	-10098	-10971	-7407	-8283	-7512	-7348
36.9	-9994	-10874	-7405	-8065	-7456	-7295
37.05	-9867	-10766	-7384	-7897	-7384	-7259
37.2	-9738	-10652	-7376	-7744	-7303	-7171
37.35	-9579	-10499	-7349	-7595	-7218	-7072
37.5	-9383	-10327	-7318	-7428	-7125	-6980
37.65	-9185	-10135	-7270	-7243	-7016	-6884
37.8	-8971	-9913	-7209	-7069	-7015	-6658
37.95	-8741	-9714	-7141	-6873	-6874	-6656
38.1	-8503	-9497	-7078	-6652	-6723	-6411
38.25	-8273	-9230	-6984	-6406	-6558	-6285
38.4	-8000	-8946	-6896	-6144	-6353	-6113
38.55	-7722	-8681	-6784	-5865	-6167	-5942
38.7	-7556	-8364	-6637	-5561	-5986	-5744
38.85	-7098	-8064	-6517	-5283	-5826	-5521
39	-6908	-7568	-6398	-4953	-5631	-5279
39.15	-6545	-7377	-6249	-4638	-5381	-5035
39.3	-6165	-6884	-6089	-4309	-5179	-4793
39.45	-5801	-6304	-5911	-3782	-4956	-4359
39.6	-5462	-5918	-5735	-3476	-4707	-4107
39.75	-5091	-5490	-5550	-3131	-4466	-3835
39.9	-4710	-5099	-5434	-2748	-4088	-3574
40.05	-4120	-4653	-5116	-2367	-3829	-3300
40.2	-3675	-4211	-4893	-2193	-3537	-2992
40.35	-3222	-3782	-4634	-1649	-3270	-2701
40.5	-2757	-3345	-4384	-1408	-3007	-2422
40.65	-2328	-2896	-4137	-1012	-2684	-2077
40.8	-1836	-2449	-3867	-608	-2362	-1739
40.95	-1348	-2027	-3587	-193	-1876	-1399
41.1	-870	-1567	-3326	212	-1726	-1068
41.25	-394	-1105	-3047	643	-1237	-731
41.4	118	-628	-2751	1078	-919	-478
41.55	606	-137	-2447	1496	-573	-128
41.7	1149	352	-2151	1943	-206	227
41.85	1682	829	-1886	2370	160	592
42	2292	1355	-1575	2778	540	929
42.15	2822	1715	-1248	3221	883	1294
42.3	3322	2359	-938	3689	1193	1639
42.45	3835	2769	-588	4130	1562	2003
42.6	4372	3333	-255	4554	1951	2385
42.75	4886	3867	92	5040	2301	2777
42.9	5382	4411	416	5487	2698	3148
43.05	5923	4993	821	5876	3142	3533
43.2	6365	5520	1035	6096	3448	3753
43.35	6850	5821	1370	6575	3819	4139
43.5	7402	6389	1692	7024	4258	4493
43.65	7917	6932	2041	7478	4672	4878
43.8	8439	7456	2415	7924	5044	5249
43.95	8911	7992	2774	8564	5448	5593
44.1	9381	8553	3140	8776	5883	5984
44.25	9830	9100	3536	9432	6302	6381
44.4	10336	9625	3904	9837	6684	6752
44.55	10795	10141	4258	10246	7103	7103
44.7	11250	10620	4612	10646	7292	7660
44.85	11691	11143	4966	11037	7861	7845
45	12108	11659	5343	11425	8018	8385
45.15	12541	12134	5695	11815	8614	8754
45.3	12967	12579	6039	12157	8829	9075
45.45	13361	13008	6410	12475	9238	9396
45.6	13723	13445	6742	12805	9600	9704
45.75	13840	13873	7063	13139	9923	9999
45.9	14181	14539	7378	13416	10254	10272
46.05	14509	14681	7706	13670	10542	10538
46.2	14779	15266	8041	13920	10802	10783
46.35	15020	15593	8356	14145	11079	11009
46.5	15259	15863	8645	14260	11354	11214
46.65	15420	16117	8758	14398	11568	11428
46.8	15564	16344	9178	14508	11787	11612
46.95	15923	16548	9401	14657	12206	11756
47.1	16040	16747	9611	14703	12376	11902
47.25	16153	16904	9800	14832	12513	11996
47.4	16248	17045	9968	14814	12643	12075
47.55	16278	17178	10150	14907	12766	12149
47.7	16299	17249	10304	14898	12860	12198
47.85	16312	17314	10457	14843	12883	12235
48	16273	17326	10600	14752	12980	12260
48.15	16232	17291	10712	14654	12979	12327
48.3	16159	17252	10804	14551	12978	12264
48.45	16046	17201	10893	14414	12956	12308
48.6	15913	17153	10937	14277	12935	12288
48.75	15770	17066	10977	14105	12910	12257
48.9	15612	16940	11015	13905	12880	12198
49.05	15357	16799	11041	13707	12848	12136
49.2	15236	16634	11047	13502	12796	12059
49.35	14920	16560	11040	13268	12718	11978
49.5	14692	16352	11015	13012	12619	11879
49.65	14463	16134	10992	12761	12515	11768
49.8	14204	15906	10897	12480	12400	11642
49.95	13918	15669	10923	12178	12272	11519
50.1	13591	15402	10800	11854	12122	11389
50.25	13350	14946	10800	11390	12042	11095
50.4	13010	14653	10725	11056	11881	10934
50.55	12650	14332	10639	10730	11713	10763
50.7	12281	13990	10536	10402	11539	10592
50.85	11893	13649	10415	10033	11347	10403
51	11477	13306	10292	9782	11152	10205
51.15	11052	12943	10148	9284	10950	9970
51.3	10603	12559	10003	8983	10740	9721
51.45	10121	12161	9853	8571	10499	9473
51.6	9634	11758	9681	8144	10237	9228
51.75	9152	11323	9510	7683	9861	8978
51.9	8672	10847	9315	7245	9675	8719
52.05	8145	10344	9122	6812	9283	8438
52.2	7612	9837	8901	6359	8975	8243
52.35	7101	9336	8684	5899	8663	7946
52.5	6598	8818	8457	5442	8365	7628
52.65	6071	8317	8216	5002	8074	7325
52.8	5475	7802	7969	4512	7735	6997
52.95	4943	7349	7722	4047	7404	6685
53.1	4383	6724	7437	3577	7051	6348
53.25	3872	6257	7160	3090	6713	6018
53.4	3359	5712	6876	2596	6362	5692
53.55	2857	5096	6572	2057	5997	5359
53.7	2336	4562	6272	1574	5621	4920
53.85	1824	4016	5925	1092	5235	4555
54	1300	3457	5668	611	4903	4185
54.15	779	2903	5366	149	4479	3821
54.3	276	2354	5084	-248	4069	3501
54.45	-239	1808	4778	-722	3676	3164
54.6	-734	1278	4485	-1148	3306	2806
54.75	-1228	727	4203	-1593	2931	2436
54.9	-1700	185	3893	-2014	2486	2064
55.05	-2156	-339	3604	-2455	2223	1746
55.2	-2595	-830	3298	-2875	1784	1319
55.35	-3016	-1308	3014	-3288	1441	1026
55.5	-3447	-1800	2694	-3694	1067	628
55.65	-3887	-2298	2386	-4100	681	340
55.8	-4301	-2771	2070	-4495	281	-22
55.95	-4714	-3208	1747	-4857	-70	-365
56.1	-5110	-3650	1424	-5209	-427	-718
56.25	-5436	-4016	1118	-5539	-768	-1051
56.4	-5768	-4471	822	-5838	-1118	-1392
56.55	-6100	-4866	539	-6119	-1437	-1718
56.7	-6441	-5315	260	-6412	-1760	-2040
56.85	-6763	-5716	-31	-6733	-2062	-2326
57	-7079	-6092	-374	-7045	-2347	-2612
57.15	-7364	-6430	-597	-7307	-2628	-2888
57.3	-7645	-6717	-898	-7499	-2851	-3088
57.45	-7961	-7094	-1134	-7766	-3132	-3361
57.6	-8207	-7445	-1451	-8017	-3416	-3629
57.75	-8459	-7796	-1725	-8328	-3691	-3872
57.9	-8691	-8114	-1995	-8438	-3956	-4120
58.05	-8929	-8407	-2240	-8730	-4219	-4366
58.2	-9171	-8674	-2500	-8799	-4490	-4584
58.35	-9378	-8938	-2746	-9059	-4750	-4798
58.5	-9581	-9206	-2987	-9202	-5016	-5015
58.65	-9759	-9446	-3214	-9339	-5152	-5234
58.8	-9916	-9654	-3439	-9448	-5455	-5427
58.95	-10070	-9885	-3643	-9560	-5543	-5713
59.1	-10208	-10125	-3832	-9650	-5725	-5801
59.25	-10331	-10334	-4019	-9741	-5895	-6082
59.4	-10452	-10547	-4197	-9818	-6058	-6255
59.55	-10571	-10719	-4377	-9880	-6231	-6423
59.7	-10678	-10890	-4553	-9936	-6403	-6579
59.85	-10652	-11038	-4727	-9980	-6564	-6719
60	-10838	-11164	-4892	-9995	-6728	-6857
60.15	-10793	-11422	-5056	-10008	-6897	-6980
60.3	-10842	-11550	-5193	-10020	-7064	-7090
60.45	-10874	-11624	-5338	-10015	-7195	-7201
60.6	-10899	-11582	-5389	-10006	-7309	-7276
60.75	-10916	-11634	-5644	-9897	-7420	-7344
60.9	-10904	-11684	-5682	-9873	-7526	-7416
61.05	-10983	-11722	-5916	-9832	-7717	-7473
61.2	-10945	-11758	-6041	-9882	-7801	-7516
61.35	-10895	-11787	-6142	-9719	-7872	-7558
61.5	-10829	-11794	-6234	-9744	-7923	-7595
61.65	-10764	-11803	-6319	-9672	-7963	-7630
61.8	-10697	-11804	-6383	-9590	-7955	-7660
61.95	-10617	-11801	-6442	-9489	-8031	-7672
62.1	-10520	-11751	-6495	-9383	-8013	-7711
62.25	-10386	-11684	-6548	-9282	-8035	-7659
62.4	-10250	-11608	-6603	-9157	-8054	-7674
62.55	-10112	-11527	-6644	-9017	-8054	-7597
62.7	-9972	-11445	-6680	-8858	-8030	-7608
62.85	-9810	-11359	-6715	-8700	-8008	-7568
63	-9648	-11240	-6726	-8521	-7977	-7523
63.15	-9378	-11113	-6726	-8337	-7940	-7477
63.3	-9304	-10984	-6721	-8122	-7885	-7428
63.45	-8972	-10842	-6707	-7910	-7824	-7367
63.6	-8750	-10797	-6670	-7667	-7758	-7301
63.75	-8527	-10483	-6619	-7410	-7678	-7233
63.9	-8270	-10415	-6566	-7156	-7591	-7147
64.05	-8018	-10220	-6510	-6901	-7503	-7035
64.2	-7773	-10021	-6423	-6644	-7399	-6924
64.35	-7482	-9736	-6402	-6345	-7346	-6800
64.5	-7290	-9453	-6349	-6084	-7233	-6607
64.65	-7011	-9195	-6296	-5771	-7111	-6470
64.8	-6702	-8941	-6240	-5440	-6970	-6330
64.95	-6371	-8676	-6183	-5112	-6832	-6190
65.1	-6019	-8383	-6106	-4802	-6665	-6030
65.25	-5671	-8095	-6017	-4449	-6492	-5871
65.4	-5347	-7814	-5928	-4097	-6313	-5692
65.55	-4995	-7510	-5818	-3767	-6132	-5509
65.7	-4626	-7151	-5701	-3423	-5886	-5309
65.85	-4234	-6792	-5585	-3069	-5734	-5155
66	-3808	-6435	-5462	-2683	-5481	-4907
66.15	-3373	-6080	-5332	-2312	-5276	-4736
66.3	-2931	-5720	-5186	-1888	-5066	-4464
66.45	-2481	-5321	-5038	-1499	-4856	-4264
66.6	-2078	-4936	-4885	-1093	-4616	-4019
66.75	-1639	-4523	-4725	-719	-4374	-3771
66.9	-1232	-4111	-4569	-329	-4147	-3503
67.05	-752	-3671	-4414	93	-3928	-3232
67.2	-340	-3286	-4254	555	-3663	-2974
67.35	130	-2784	-4067	1009	-3398	-2719
67.5	603	-2375	-3880	1441	-3134	-2452
67.65	1079	-1858	-3691	1890	-2863	-2148
67.8	1540	-1443	-3456	2266	-2587	-1891
67.95	1979	-971	-3286	2682	-2307	-1636
68.1	2480	-510	-3086	3098	-2029	-1362
68.25	3020	-68	-2899	3515	-1764	-1110
68.4	3484	380	-2712	3898	-1512	-836
68.55	3952	841	-2522	4301	-1256	-553
68.7	4389	1262	-2346	4718	-982	-285
68.85	4839	1671	-2166	5132	-667	-36
69	5280	2109	-1966	5519	-440	208
69.15	5672	2549	-1772	5892	-146	453
69.3	6067	2997	-1558	6270	110	755
69.45	6447	3430	-1356	6598	360	988
69.6	6855	3837	-1162	6938	621	1240
69.75	7255	4274	-968	7271	856	1488
69.9	7621	4670	-781	7607	1110	1742
70.05	7953	5046	-602	7923	1363	1969
70.2	8345	5445	-395	8216	1637	2179
70.35	8642	5821	-199	8459	1880	2402
70.5	8957	6174	-25	8695	2116	2626
70.65	9231	6496	146	8931	2353	2825
70.8	9502	6851	320	9161	2593	3041
70.95	9776	7186	493	9387	2818	3246
71.1	10044	7467	671	9556	3019	3451
71.25	10230	7740	865	9716	3229	3641
71.4	10406	7907	1025	9874	3424	3783
71.55	10661	8168	1197	9934	3629	3950
71.7	10825	8411	1365	10066	3821	4098
71.85	10990	8681	1547	10195	4003	4255
72	11123	8909	1723	10381	4164	4421
72.15	11240	9103	1878	10382	4331	4588
72.3	11350	9298	2031	10544	4500	4721
72.45	11452	9460	2158	10606	4671	4837
72.6	11555	9637	2288	10659	4783	4952
72.75	11617	9801	2414	10705	5002	5067
72.9	11674	9930	2541	10742	5084	5233
73.05	11718	10045	2673	10770	5207	5265
73.2	11718	10158	2807	10779	5330	5423
73.35	11691	10245	2919	10783	5440	5450
73.5	11664	10331	3037	10781	5537	5581
73.65	11639	10419	3153	10746	5621	5649
73.8	11600	10501	3271	10706	5700	5719
73.95	11459	10554	3386	10662	5767	5771
74.1	11489	10607	3490	10611	5834	5821
74.25	11333	10657	3583	10554	5897	5865
74.4	11262	10831	3680	10483	5953	5894
74.55	11194	10704	3765	10384	6008	5874
74.7	11110	10824	3855	10151	6058	5898
74.85	10979	10725	3943	10048	6106	5901
75	10838	10689	3966	9929	6145	5900
75.15	10701	10654	4090	9799	6246	5890
75.3	10635	10619	4160	9675	6271	5878
75.45	10492	10579	4230	9669	6288	5864
75.6	10313	10527	4292	9349	6296	5850
75.75	10123	10450	4347	9330	6299	5833
75.9	9934	10344	4397	9151	6301	5817
76.05	9747	10225	4436	8963	6235	5789
76.2	9545	10098	4470	8768	6288	5760
76.35	9342	9974	4501	8548	6215	5721
76.5	9139	9843	4523	8326	6259	5678
76.65	8919	9697	4541	8117	6165	5700
76.8	8679	9544	4555	7921	6133	5638
76.95	8450	9374	4565	7723	6077	5569
77.1	8210	9195	4571	7475	6024	5502
77.25	7962	9012	4574	7222	5968	5436
77.4	7550	8951	4578	6964	5909	5359
77.55	7297	8629	4579	6717	5851	5286
77.7	7019	8601	4579	6494	5782	5212
77.85	6743	8399	4566	6251	5704	5143
78	6488	8200	4507	6002	5627	5065
78.15	6243	8007	4523	5756	5540	4974
78.3	5996	7810	4435	5488	5440	4882
78.45	5886	7580	4444	5251	5408	4773
78.6	5590	7356	4403	5028	5274	4665
78.75	5313	7123	4351	4791	5134	4544
78.9	5042	6882	4300	4545	4998	4419
79.05	4757	6673	4252	4284	4858	4281
79.2	4448	6450	4200	3973	4718	4145
79.35	4146	6240	4147	3784	4581	3995
79.5	3878	6002	4074	3508	4438	3853
79.65	3602	5769	4005	3294	4278	3703
79.8	3354	5550	3933	3036	4114	3561
79.95	3083	5309	3859	2780	3934	3423
80.1	2805	5060	3783	2526	3790	3303
80.25	2541	4816	3705	2302	3649	3157
80.4	2297	4581	3624	2087	3511	3013
80.55	2025	4354	3509	1882	3359	2885
80.7	1757	4099	3392	1680	3207	2754
80.85	1623	3839	3251	1474	3038	2598
81	1266	3607	3120	1246	2875	2446
81.15	1143	3314	2989	1019	2709	2295
81.3	895	3111	2864	817	2558	2147
81.45	654	2777	2739	612	2407	1992
81.6	429	2478	2621	394	2264	1827
81.75	200	2073	2501	8	2152	1593
81.9	-11	1802	2395	-187	2048	1450
82.05	-216	1562	2292	-379	1946	1300
82.2	-423	1325	2188	-536	1793	1168
82.35	-760	1082	2054	-726	1651	1026
82.5	-919	824	1919	-733	1516	895
82.65	-1089	583	1802	-920	1383	764
82.8	-1272	341	1686	-1108	1261	625
82.95	-1450	95	1577	-1277	1158	488
83.1	-1600	-113	1473	-1440	946	355
83.25	-1759	-322	1372	-1588	910	224
83.4	-1936	-520	1256	-1712	697	187
83.55	-2104	-749	1127	-1864	559	-18
83.7	-2262	-970	1035	-2013	421	-70
83.85	-2416	-1144	932	-2152	285	-273
84	-2581	-1351	844	-2294	175	-297
84.15	-2723	-1541	733	-2396	65	-404
84.3	-2994	-1713	619	-2484	-34	-499
84.45	-2954	-1773	520	-2572	-158	-583
84.6	-3239	-1942	419	-2619	-271	-661
84.75	-3353	-2095	320	-2703	-377	-773
84.9	-3441	-2230	219	-2784	-485	-875
85.05	-3535	-2350	52	-2854	-586	-961
85.2	-3613	-2468	-17	-2899	-710	-1041
85.35	-3685	-2628	-188	-2958	-808	-1053
85.5	-3596	-2747	-238	-2809	-803	-1123
85.65	-3693	-2697	-330	-2859	-911	-1205
85.8	-3771	-2800	-433	-2902	-1009	-1290
85.95	-3823	-2891	-538	-2961	-1110	-1350
86.1	-3901	-2963	-655	-2988	-1208	-1413
86.25	-3969	-3064	-784	-3188	-1281	-1473
86.4	-4014	-3144	-914	-3016	-1361	-1549
86.55	-4021	-3221	-1022	-3227	-1447	-1624
86.7	-4043	-3259	-1116	-3233	-1516	-1692
86.85	-4057	-3318	-1208	-3225	-1476	-1765
87	-4062	-3402	-1282	-3224	-1628	-1839
87.15	-4064	-3452	-1364	-3232	-1599	-1903
87.3	-4057	-3490	-1431	-3231	-1755	-1962
87.45	-4049	-3538	-1501	-3232	-1730	-2126
87.6	-4031	-3570	-1570	-3237	-1775	-2192
87.75	-4024	-3581	-1644	-3240	-1813	-2260
87.9	-4003	-3590	-1724	-3198	-1867	-2279
88.05	-3981	-3606	-1807	-3157	-1923	-2299
88.2	-3747	-3780	-1873	-3144	-1987	-2321
88.35	-3740	-3645	-1935	-3133	-2031	-2334
88.5	-3722	-3794	-1999	-3116	-2072	-2333
88.65	-3711	-3777	-2051	-3069	-2123	-2337
88.8	-3658	-3867	-2043	-3152	-2141	-2379
88.95	-3600	-3829	-2156	-3107	-2160	-2357
89.1	-3539	-3796	-2142	-3040	-2173	-2331
89.25	-3671	-3763	-2246	-2975	-2279	-2320
89.4	-3599	-3718	-2270	-2907	-2276	-2301
89.55	-3532	-3680	-2296	-2840	-2271	-2278
89.7	-3469	-3644	-2325	-2676	-2255	-2256
89.85	-3402	-3609	-2351	-2614	-2258	-2225
90	-3323	-3558	-2380	-2553	-2254	-2179
90.15	-3236	-3479	-2411	-2503	-2314	-2130
90.3	-3140	-3407	-2427	-2423	-2291	-2111
90.45	-3040	-3335	-2437	-2351	-2284	-2031
90.6	-2946	-3251	-2443	-2276	-2265	-2052
90.75	-2845	-3171	-2448	-2206	-2247	-1953
90.9	-2728	-3086	-2448	-2139	-2238	-1907
91.05	-2619	-3007	-2443	-2065	-2205	-1862
91.2	-2511	-2918	-2428	-2002	-2165	-1811
91.35	-2528	-2828	-2417	-1913	-2117	-1760
91.5	-2290	-2721	-2410	-1830	-2065	-1711
91.65	-2280	-2516	-2395	-1747	-2031	-1668
91.8	-2155	-2517	-2378	-1669	-1985	-1624
91.95	-2042	-2314	-2355	-1601	-1941	-1584
92.1	-1939	-2222	-2326	-1511	-1901	-1537
92.25	-1848	-2123	-2291	-1424	-1861	-1494
92.4	-1747	-2023	-2259	-1338	-1827	-1433
92.55	-1642	-1770	-2226	-1105	-1727	-1285
92.7	-1415	-1646	-2189	-1034	-1686	-1213
92.85	-1303	-1527	-2151	-936	-1647	-1144
93	-1185	-1414	-2112	-840	-1588	-1076
93.15	-1064	-1296	-2070	-746	-1531	-1008
93.3	-949	-1180	-2025	-791	-1466	-953
93.45	-837	-1056	-1976	-689	-1404	-874
93.6	-739	-933	-1926	-608	-1323	-795
93.75	-653	-802	-1870	-517	-1242	-717
93.9	-573	-668	-1814	-426	-1074	-639
94.05	-472	-549	-1757	-340	-1074	-567
94.2	-374	-422	-1697	-269	-903	-574
94.35	-277	-306	-1636	-188	-824	-432
94.5	-182	-188	-1568	-104	-746	-447
94.65	-95	-68	-1497	-28	-669	-309
94.8	-16	54	-1424	37	-576	-315
94.95	56	169	-1352	94	-488	-246
95.1	268	283	-1277	170	-399	-175
95.25	225	281	-1202	234	-308	-106
95.4	455	392	-1125	300	-219	-40
95.55	563	498	-1045	366	-120	24
95.7	658	597	-966	437	-22	87
95.85	733	596	-843	383	75	79
96	797	712	-807	463	169	143
96.15	865	826	-680	502	253	209
96.3	815	925	-639	538	264	275
96.45	874	1025	-553	574	349	353
96.6	938	1129	-469	609	434	435
96.75	1005	1232	-385	800	516	512
96.9	1071	1296	-301	838	599	584
97.05	1142	1359	-217	877	679	656
97.2	1191	1436	-134	921	759	731
97.35	1238	1508	-51	959	755	875
97.5	1280	1591	33	984	921	869
97.65	1313	1661	112	1013	909	1005
97.8	1356	1731	192	1053	978	1060
97.95	1404	1772	271	1096	1054	1109
98.1	1454	1826	350	1130	1128	1161
98.25	1498	1877	429	1162	1194	1214
98.4	1393	1940	508	1199	1262	1266
98.55	1414	2124	585	1213	1326	1323
98.7	1418	2053	662	1220	1390	1376
98.85	1419	2247	738	1217	1451	1425
99	1409	2306	815	1218	1514	1472
99.15	1405	2360	889	1194	1583	1525
99.3	1398	2410	915	1210	1654	1562
99.45	1392	2460	1024	1205	1811	1600
99.6	1531	2576	1090	1313	1871	1698
99.75	1528	2586	1157	1302	1922	1736
99.9	1517	2580	1224	1290	1971	1767
100.05	1517	2612	1291	1276	2016	1786
100.2	1497	2646	1357	1261	2062	1805
100.35	1480	2666	1423	1241	2090	1814
100.5	1466	2679	1481	1130	2119	1833
100.65	1468	2689	1540	1100	2153	1856
100.8	1462	2696	1596	1071	2195	1886
100.95	1434	2699	1653	1030	2291	1917
101.1	1398	2718	1706	998	2321	1947
101.25	1360	2724	1759	968	2339	1910
101.4	1320	2730	1811	936	2362	1986
101.55	1298	2736	1857	900	2382	1934
101.7	1248	2714	1902	856	2393	1938
101.85	1215	2698	1946	817	2404	1940
102	1164	2644	1990	796	2393	1942
102.15	1236	2599	2025	764	2383	1943
102.3	1099	2529	2058	724	2360	1942
102.45	1152	2373	2088	680	2318	1951
102.6	1098	2417	2117	636	2287	1952
102.75	1038	2288	2146	600	2254	1812
102.9	973	2111	2162	431	2232	1767
103.05	930	2077	2175	377	2200	1730
103.2	875	2024	2187	335	2171	1710
103.35	828	1952	2198	302	2069	1679
103.5	663	1887	2209	253	2055	1659
103.65	612	1815	2221	307	2012	1634
103.8	533	1737	2228	145	1961	1602
103.95	472	1677	2233	222	1910	1567
104.1	416	1588	2232	167	1867	1532
104.25	356	1502	2236	114	1820	1496
104.4	299	1424	2224	61	1662	1550
104.55	245	1327	2208	-23	1712	1401
104.7	157	1232	2189	-99	1543	1451
104.85	95	1170	2171	-140	1497	1404
105	36	1072	2148	-192	1437	1348
105.15	-16	996	2127	-251	1401	1297
105.3	-62	915	2090	-334	1356	1225
105.45	-113	856	2058	-380	1314	1156
105.6	-274	896	2030	-423	1284	1080
105.75	-328	668	1998	-446	1236	1011
105.9	-377	698	1963	-489	1191	985
106.05	-430	609	1941	-538	1128	952
106.2	-484	528	1916	-583	1070	918
106.35	-547	450	1807	-633	998	866
106.5	-513	387	1830	-709	1030	810
106.65	-566	433	1777	-645	952	832
106.8	-620	352	1727	-688	902	784
106.95	-675	278	1682	-735	829	722
107.1	-724	156	1631	-777	748	654
107.25	-776	68	1588	-803	666	583
107.4	-841	-13	1522	-845	571	510
107.55	-902	-101	1469	-1006	489	456
107.7	-970	-189	1413	-1011	420	407
107.85	-1003	-280	1365	-1034	356	368
108	-1050	-372	1318	-1059	289	307
108.15	-1110	-460	1246	-1117	331	175
108.3	-1166	-532	1175	-1166	156	216
108.45	-1219	-629	1117	-1185	173	96
108.6	-1267	-721	1058	-1215	92	65
108.75	-1292	-780	993	-1243	25	33
108.9	-1331	-856	927	-1288	-23	-6
109.05	-1371	-928	860	-1329	-82	-72
109.2	-1273	-991	795	-1384	-145	-130
109.35	-1313	-1205	736	-1421	-199	-194
109.5	-1348	-1141	683	-1449	-235	-242
109.65	-1365	-1358	639	-1465	-276	-274
109.8	-1393	-1535	581	-1476	-314	-399
109.95	-1421	-1575	523	-1603	-369	-448
110.1	-1439	-1632	517	-1619	-399	-474
110.25	-1465	-1646	393	-1628	-533	-509
110.4	-1610	-1688	322	-1636	-563	-545
110.55	-1616	-1732	268	-1656	-586	-572
110.7	-1621	-1765	212	-1577	-602	-605
110.85	-1644	-1775	160	-1589	-616	-645
111	-1674	-1799	109	-1606	-647	-689
111.15	-1691	-1843	54	-1628	-696	-707
111.3	-1698	-1869	30	-1610	-844	-739
111.45	-1682	-1906	-8	-1632	-765	-779
111.6	-1678	-1922	-40	-1655	-892	-723
111.75	-1677	-1930	-76	-1663	-918	-757
111.9	-1690	-1946	-107	-1680	-955	-780
112.05	-1708	-1968	-151	-1679	-997	-817
112.2	-1728	-1982	-198	-1671	-1035	-828
112.35	-1741	-2017	-260	-1643	-1057	-839
112.5	-1831	-2037	-325	-1627	-1090	-852
112.65	-1733	-2057	-384	-1610	-1127	-877
112.8	-1803	-1967	-444	-1589	-1164	-907
112.95	-1795	-1981	-484	-1569	-1197	-936
113.1	-1807	-2005	-514	-1544	-1215	-951
113.25	-1810	-2019	-623	-1518	-1232	-972
113.4	-1808	-2033	-581	-1513	-1254	-990
113.55	-1798	-2018	-614	-1520	-1268	-907
113.7	-1699	-1884	-647	-1380	-1187	-927
113.85	-1694	-1895	-674	-1359	-1203	-943
114	-1665	-1915	-693	-1357	-1227	-957
114.15	-1636	-1926	-713	-1336	-1233	-968
114.3	-1611	-1915	-740	-1310	-1237	-988
114.45	-1598	-1905	-780	-1412	-1241	-990
114.6	-1592	-1888	-811	-1248	-1240	-982
114.75	-1578	-1875	-840	-1336	-1226	-990
114.9	-1568	-1868	-862	-1305	-1208	-1003
115.05	-1547	-1851	-884	-1295	-1206	-1018
115.2	-1503	-1828	-907	-1288	-1096	-1115
115.35	-1466	-1809	-924	-1272	-1201	-1007
115.5	-1432	-1774	-927	-1256	-1082	-1103
115.65	-1401	-1733	-928	-1243	-1067	-1096
115.8	-1373	-1690	-928	-1224	-1061	-1077
115.95	-1357	-1647	-933	-1207	-1060	-1059
116.1	-1333	-1621	-945	-1192	-1061	-1053
116.25	-1296	-1583	-953	-1175	-1060	-1047
116.4	-1151	-1673	-952	-1162	-1062	-1047
116.55	-1116	-1515	-954	-1124	-1054	-1022
116.7	-1078	-1617	-945	-1159	-1047	-1068
116.85	-1049	-1662	-944	-1135	-1032	-1033
117	-1015	-1616	-958	-1115	-1023	-1023
117.15	-985	-1561
117.3
117.45
117.6
117.75
117.9
118.05
118.2
118.35
118.5
118.65
118.8
118.95
119.1
119.25
119.4
119.55
119.7
119.85
120
120.15
120.3
120.45
120.6
120.75
120.9
121.05
121.2
121.35
121.5
121.65
121.8
121.95
122.1
122.25
122.4
122.55
122.7
122.85
123
123.15
123.3
123.45
123.6
123.75
123.9
124.05
124.2
124.35
124.5
124.65
124.8
124.95
125.1
125.25
125.4
125.55
125.7
125.85
126
126.15
126.3
126.45
126.6
126.75
126.9
127.05
127.2
127.35
127.5
127.65
127.8
127.95

## Sheet: Fig. 3c, d, f
Fig. 3c,d								Fig. 3f
Stimulation	Replicate	Cell ID	Time [min]	X	Y	Ratio		Stimulation	Replicate	Local correlation index	Global correlation index
Unstimulated	1	37	0	127.97	401.231	0.68316		Dex	1	24.6479	26.8477
Unstimulated	1	37	3	128.349	402.688	0.697777		Dex	2	35.2941	38.8889
Unstimulated	1	37	6	128.819	405.813	0.709502		Dex	3	22.8311	23.0103
Unstimulated	1	37	9	128.913	406.316	0.717432		Dex	4	42.4242	37.3626
Unstimulated	1	37	12	128.769	405.596	0.721162		Dex	5	NA	NA
Unstimulated	1	37	15	129.207	408.187	0.722393		EGF	1	30.6667	29.803
Unstimulated	1	37	18	129.037	407.28	0.739752		EGF	2	27.2727	20.4644
Unstimulated	1	37	21	129.986	417.438	0.753484		EGF	3	40	36.7965
Unstimulated	1	37	24	130.003	418.137	0.773859		EGF	4	36.6667	34.6154
Unstimulated	1	37	27	130.254	421.14	0.767572		Unstimulated	1	13.3333	12.9412
Unstimulated	1	37	30	129.851	414.129	0.768966		Unstimulated	2	16.9591	15.5658
Unstimulated	1	37	33	130.083	419.212	0.765373		Unstimulated	3	7.89474	12.5
Unstimulated	1	37	36	130.141	419.149	0.774448		Unstimulated	4	12.5	9.89011
Unstimulated	1	37	39	130.292	420.454	0.759054
Unstimulated	1	37	42	129.204	407.626	0.749123
Unstimulated	1	37	45	129.702	411.716	0.742316
Unstimulated	1	37	48	129.94	415.958	0.741295
Unstimulated	1	37	51	129.339	407.878	0.750744
Unstimulated	1	37	54	130.205	418.374	0.750203
Unstimulated	1	37	57	129.954	414.967	0.760753
Unstimulated	1	37	60	129.985	415.346	0.756069
Unstimulated	1	37	63	130.049	415.386	0.743242
Unstimulated	1	37	66	129.104	406.422	0.733403
Unstimulated	1	37	69	129.368	408.062	0.722106
Unstimulated	1	37	72	129.292	407.167	0.720724
Unstimulated	1	37	75	129.073	405.932	0.719001
Unstimulated	1	37	78	129.358	407.489	0.719139
Unstimulated	1	37	81	129.349	407.601	0.722078
Unstimulated	1	37	84	129.302	407.578	0.732105
Unstimulated	1	37	87	129.99	414.411	0.731381
Unstimulated	1	37	90	129.311	407.021	0.726541
Unstimulated	1	37	93	128.905	404.641	0.713288
Unstimulated	1	37	96	129.005	405.904	0.711145
Unstimulated	1	37	99	129.102	406.263	0.712894
Unstimulated	1	37	102	129.041	405.97	0.713673
Unstimulated	1	37	105	129.075	405.797	0.709641
Unstimulated	1	37	108	128.764	404.087	0.708557
Unstimulated	1	37	111	129.02	405.415	0.707596
Unstimulated	1	37	114	128.929	405.154	0.710225
Unstimulated	1	37	117	128.998	405.51	0.710098
Unstimulated	1	37	120	128.925	405.167	0.708319
Unstimulated	1	37	123	128.941	404.877	0.707647
Unstimulated	1	37	126	128.96	405.004	0.706715
Unstimulated	1	37	129	128.952	404.728	0.709005
Unstimulated	1	37	132	129.077	405.585	0.70895
Unstimulated	1	37	135	128.921	404.734	0.710884
Unstimulated	1	37	138	129.01	405.315	0.707949
Unstimulated	1	37	141	128.838	404.444	0.703149
Unstimulated	1	37	144	128.717	403.685	0.69763
Unstimulated	1	37	147	128.729	403.684	0.696453
Unstimulated	1	37	150	128.864	404.478	0.699503
Unstimulated	1	37	153	128.9	404.379	0.700308
Unstimulated	1	37	156	128.823	404.117	0.699245
Unstimulated	1	37	159	128.818	404.06	0.697933
Unstimulated	1	37	162	128.85	404.329	0.697877
Unstimulated	1	37	165	128.776	404.054	0.696993
Unstimulated	1	37	168	128.763	403.636	0.695847
Unstimulated	1	37	171	128.82	404.35	0.695282
Unstimulated	1	37	174	128.764	403.529	0.697039
Unstimulated	1	37	177	128.783	404.033	0.698412
Unstimulated	1	37	180	128.868	404.477	0.699687
Unstimulated	1	37	183	128.806	403.796	0.700721
Unstimulated	1	37	186	128.885	404.687	0.699388
Unstimulated	1	37	189	128.749	403.814	0.699322
Unstimulated	1	37	192	128.86	404.173	0.698542
Unstimulated	1	37	195	128.856	404.064	0.699078
Unstimulated	1	37	198	128.759	403.613	0.69996
Unstimulated	1	37	201	128.865	404.283	0.697309
Unstimulated	1	37	204	128.689	403.25	0.697353
Unstimulated	1	37	207	128.744	403.93	0.695267
Unstimulated	1	37	210	128.736	403.813	0.698271
Unstimulated	1	37	213	128.84	404.044	0.69873
Unstimulated	1	37	216	128.739	403.504	0.698999
Unstimulated	1	37	219	128.699	403.356	0.697608
Unstimulated	1	37	222	128.74	403.572	0.697194
Unstimulated	1	37	225	128.787	403.729	0.697573
Unstimulated	1	37	228	128.806	403.731	0.698237
Unstimulated	1	37	231	128.756	403.404	0.700061
Unstimulated	1	37	234	128.89	404.199	0.699246
Unstimulated	1	37	237	128.766	403.661	0.696485
Unstimulated	1	37	240	128.665	403.202	0.694377
Unstimulated	1	37	243	128.828	404.063	0.696003
Unstimulated	1	37	246	128.85	404.361	0.6988
Unstimulated	1	37	249	128.805	403.986	0.698327
Unstimulated	1	37	252	128.758	403.608	0.696821
Unstimulated	1	37	255	128.719	403.285	0.696766
Unstimulated	1	37	258	128.837	404.043	0.698263
Unstimulated	1	37	261	128.83	404.102	0.698924
Unstimulated	1	37	264	128.61	402.168	0.697198
Unstimulated	1	37	267	128.676	403.317	0.697599
Unstimulated	1	37	270	128.736	403.122	0.695537
Unstimulated	1	37	273	128.676	403.091	0.695389
Unstimulated	1	37	276	128.669	403.125	0.692239
Unstimulated	1	37	279	128.769	403.661	0.693463
Unstimulated	1	37	282	128.821	403.673	0.693769
Unstimulated	1	37	285	128.741	403.371	0.693255
Unstimulated	1	37	288	128.679	403.13	0.692218
Unstimulated	1	37	291	128.732	403.528	0.690808
Unstimulated	1	37	294	128.659	402.74	0.692514
Unstimulated	1	37	297	128.736	403.403	0.691714
Unstimulated	1	37	300	128.728	403.491	0.691079
Unstimulated	1	37	303	128.692	403.064	0.689497
Unstimulated	1	37	306	128.664	402.936	0.68994
Unstimulated	1	37	309	128.747	403.119	0.690474
Unstimulated	1	37	312	128.661	403.099	0.690151
Unstimulated	1	37	315	128.655	402.952	0.691377
Unstimulated	1	37	318	128.74	403.569	0.69137
Unstimulated	1	37	321	128.659	402.95	0.690482
Unstimulated	1	37	324	128.697	402.883	0.688122
Unstimulated	1	37	327	128.747	403.227	0.686902
Unstimulated	1	37	330	128.718	402.909	0.687335
Unstimulated	1	37	333	128.758	403.026	0.688248
Unstimulated	1	37	336	128.845	403.386	0.689842
Unstimulated	1	37	339	128.807	402.786	0.689538
Unstimulated	1	37	342	128.799	402.728	0.68969
Unstimulated	1	37	345	128.875	402.967	0.690153
Unstimulated	1	37	348	128.852	403.055	0.691609
Unstimulated	1	37	351	128.872	402.966	0.69135
Unstimulated	1	37	354	128.811	402.812	0.690083
Unstimulated	1	37	357	128.868	403.254	0.68938
Unstimulated	1	37	360	128.874	402.963	0.69017
Unstimulated	1	37	363	128.837	402.979	0.691131
Unstimulated	1	37	366	128.83	402.961	0.690871
Unstimulated	1	37	369	128.85	403.323	0.689397
Unstimulated	1	37	372	128.763	402.662	0.688174
Unstimulated	1	37	375	128.719	402.44	0.687568
Unstimulated	1	37	378	128.785	403.011	0.686813
Unstimulated	1	37	381	128.818	402.945	0.686635
Unstimulated	1	37	384	128.748	402.833	0.68716
Unstimulated	1	37	387	128.809	403.195	0.686143
Unstimulated	1	37	390	128.775	402.856	0.686001
Unstimulated	1	37	393	128.762	402.908	0.686985
Unstimulated	1	37	396	128.761	402.957	0.687649
Unstimulated	1	37	399	128.744	402.767	0.688171
Unstimulated	1	37	402	128.781	403.233	0.687965
Unstimulated	1	37	405	128.777	403.002	0.688879
Unstimulated	1	37	408	128.74	402.861	0.688939
Unstimulated	1	37	411	128.748	402.883	0.687872
Unstimulated	1	37	414	128.728	402.84	0.687847
Unstimulated	1	37	417	128.72	402.811	0.687436
Unstimulated	1	37	420	128.779	403.053	0.6865
Unstimulated	1	37	423	128.671	402.48	0.685247
Unstimulated	1	37	426	128.685	402.746	0.684626
Unstimulated	1	37	429	128.686	402.857	0.685426
Unstimulated	1	37	432	128.726	402.8	0.686837
Unstimulated	1	37	435	128.717	402.913	0.686855
Unstimulated	1	37	438	128.628	402.419	0.686503
Unstimulated	1	37	441	128.644	402.428	0.68449
Unstimulated	1	37	444	128.731	402.324	0.684042
Unstimulated	1	37	447	128.717	402.961	0.683252
Unstimulated	1	37	450	128.658	402.395	0.684069
Unstimulated	1	37	453	128.732	402.863	0.684421
Unstimulated	1	37	456	128.676	402.547	0.685957
Unstimulated	1	37	459	128.753	402.846	0.686581
Unstimulated	1	37	462	128.693	402.667	0.685707
Unstimulated	1	37	465	128.672	402.599	0.684138
Unstimulated	1	37	468	128.696	402.812	0.68353
Unstimulated	1	37	471	128.702	402.726	0.683487
Unstimulated	1	37	474	128.651	402.548	0.684361
Unstimulated	1	37	477	128.679	402.494	0.684894
Unstimulated	1	37	480	128.721	402.993	0.68543
Unstimulated	1	37	483	128.69	402.605	0.684306
Unstimulated	1	37	486	128.724	402.889	0.683864
Unstimulated	1	37	489	128.641	402.329	0.683912
Unstimulated	1	37	492	128.688	402.62	0.683338
Unstimulated	1	37	495	128.65	402.482	0.682876
Unstimulated	1	37	498	128.684	402.622	0.683768
Unstimulated	1	37	501	128.71	402.475	0.68428
Unstimulated	1	37	504	128.687	402.237	0.684609
Unstimulated	1	37	507	128.679	402.591	0.683524
Unstimulated	1	37	510	128.761	402.736	0.683416
Unstimulated	1	37	513	128.676	402.687	0.68311
Unstimulated	1	37	516	128.698	402.629	0.683463
Unstimulated	1	37	519	128.698	402.664	0.684343
Unstimulated	1	37	522	128.694	402.336	0.684127
Unstimulated	1	37	525	128.691	402.578	0.684323
Unstimulated	1	37	528	128.644	402.243	0.683876
Unstimulated	1	37	531	128.704	402.653	0.683943
Unstimulated	1	37	534	128.681	402.585	0.683212
Unstimulated	1	37	537	128.651	402.336	0.683403
Unstimulated	1	37	540	128.617	402.541	0.68353
Unstimulated	1	37	543	128.677	402.701	0.683616
Unstimulated	1	37	546	128.659	402.607	0.683224
Unstimulated	1	37	549	128.629	402.57	0.683985
Unstimulated	1	37	552	128.666	402.749	0.684172
Unstimulated	1	37	555	128.655	402.764	0.683036
Unstimulated	1	37	558	128.652	402.771	0.682224
Unstimulated	1	37	561	128.703	403.074	0.681709
Unstimulated	1	37	564	128.616	402.689	0.682986
Unstimulated	1	37	567	128.653	402.903	0.682995
Unstimulated	1	37	570	128.627	402.689	0.682548
Unstimulated	1	37	573	128.684	403.174	0.681044
Unstimulated	1	37	576	128.529	402.329	0.681179
Unstimulated	1	37	579	128.634	402.733	0.681863
Unstimulated	1	37	582	128.566	402.734	0.683197
Unstimulated	1	37	585	128.605	402.705	0.683811
Unstimulated	1	37	588	128.589	402.829	0.68342
Unstimulated	1	37	591	128.415	402.184	0.682479
Unstimulated	1	37	594	128.455	402.382	0.680184
Unstimulated	1	37	597	128.468	402.222	0.680434
Unstimulated	1	37	600	128.564	402.491	0.681644
Unstimulated	1	37	603	128.49	402.75	0.683005
Unstimulated	1	37	606	128.513	402.501	0.681976
Unstimulated	1	37	609	128.492	402.805	0.681169
Unstimulated	1	37	612	128.466	402.494	0.682483
Unstimulated	1	37	615	128.484	402.992	0.683333
Unstimulated	1	37	618	128.421	402.513	0.68411
Unstimulated	1	37	621	128.468	402.742	0.683572
Unstimulated	1	37	624	128.469	402.805	0.684234
Unstimulated	1	37	627	128.449	402.69	0.683665
Unstimulated	1	37	630	128.414	402.752	0.681952
Unstimulated	1	37	633	128.401	402.6	0.683162
Unstimulated	1	37	636	128.374	402.21	0.682275
Unstimulated	1	37	639	128.467	402.887	0.683662
Unstimulated	1	37	642	128.425	402.69	0.68171
Unstimulated	1	37	645	128.426	402.894	0.681725
Unstimulated	1	37	648	128.412	402.669	0.680836
Unstimulated	1	37	651	128.446	402.504	0.680938
Unstimulated	1	37	654	128.492	402.836	0.681279
Unstimulated	1	37	657	128.408	402.318	0.681071
Unstimulated	1	37	660	128.422	402.405	0.680262
Unstimulated	1	37	663	128.42	402.46	0.680115
Unstimulated	1	37	666	128.364	402.213	0.681643
Unstimulated	1	37	669	128.572	402.64	0.683034
Unstimulated	1	37	672	128.476	402.907	0.683878
Unstimulated	1	37	675	128.413	402.765	0.682862
Unstimulated	1	37	678	128.424	402.417	0.683276
Unstimulated	1	37	681	128.51	402.991	0.682895
Unstimulated	1	37	684	128.447	402.394	0.68323
Unstimulated	1	37	687	128.44	402.706	0.683199
Unstimulated	1	37	690	128.428	403.001	0.683178
Unstimulated	1	37	693	128.436	402.498	0.682981
Unstimulated	1	37	696	128.474	402.69	0.682328
Unstimulated	1	37	699	128.479	402.743	0.683047
Unstimulated	1	37	702	128.463	402.382	0.683202
Unstimulated	1	37	705	128.415	402.35	0.68371
Unstimulated	1	37	708	128.448	402.485	0.683657
Unstimulated	1	37	711	128.467	402.784	0.6848
Unstimulated	1	37	714	128.497	403.04	0.684589
Unstimulated	1	37	717	128.412	402.442	0.684832
Unstimulated	1	37	720	128.431	402.775	0.68391
Unstimulated	1	37	723	128.416	402.376	0.683651
Unstimulated	1	37	726	128.485	402.88	0.684328
Unstimulated	1	37	729	128.523	403.078	0.684126
Unstimulated	1	37	732	128.459	402.659	0.684536
Unstimulated	1	37	735	128.491	402.564	0.683197
Unstimulated	1	37	738	128.428	402.614	0.6827
Unstimulated	1	37	741	128.49	402.28	0.68154
Unstimulated	1	37	744	128.552	402.708	0.682675
Unstimulated	1	37	747	128.44	402.523	0.6847
Unstimulated	1	37	750	128.491	402.995	0.685641
Unstimulated	1	37	753	128.414	402.55	0.684927
Unstimulated	1	37	756	128.451	402.774	0.683559
Unstimulated	1	37	759	128.464	402.493	0.684136
Unstimulated	1	37	762	128.362	402.501	0.685384
Unstimulated	1	9	0	84.53	123.74	0.700027
Unstimulated	1	9	3	86.686	121.724	0.682568
Unstimulated	1	9	6	86.481	121.926	0.674856
Unstimulated	1	9	9	86.52	121.843	0.676337
Unstimulated	1	9	12	86.509	121.868	0.675282
Unstimulated	1	9	15	86.625	121.88	0.674076
Unstimulated	1	9	18	86.633	121.852	0.674119
Unstimulated	1	9	21	86.533	121.892	0.6759
Unstimulated	1	9	24	86.513	121.883	0.677723
Unstimulated	1	9	27	86.417	122.061	0.675949
Unstimulated	1	9	30	86.944	121.657	0.675263
Unstimulated	1	9	33	86.765	121.751	0.674511
Unstimulated	1	9	36	86.743	121.758	0.676692
Unstimulated	1	9	39	86.406	122.143	0.678484
Unstimulated	1	9	42	86.519	121.974	0.678709
Unstimulated	1	9	45	86.577	121.935	0.678767
Unstimulated	1	9	48	86.627	121.828	0.678025
Unstimulated	1	9	51	86.61	121.961	0.679769
Unstimulated	1	9	54	86.81	121.833	0.681441
Unstimulated	1	9	57	86.476	122.036	0.681797
Unstimulated	1	9	60	86.559	122.011	0.68104
Unstimulated	1	9	63	86.78	121.846	0.679293
Unstimulated	1	9	66	86.539	122.007	0.67631
Unstimulated	1	9	69	87.147	121.548	0.674882
Unstimulated	1	9	72	87.062	121.656	0.673831
Unstimulated	1	9	75	86.734	121.854	0.675869
Unstimulated	1	9	78	86.956	121.713	0.673364
Unstimulated	1	9	81	87.286	121.479	0.672823
Unstimulated	1	9	84	86.756	121.809	0.674977
Unstimulated	1	9	87	86.833	121.716	0.680636
Unstimulated	1	9	90	86.524	122.084	0.683754
Unstimulated	1	9	93	86.688	121.915	0.684746
Unstimulated	1	9	96	86.461	122.137	0.681827
Unstimulated	1	9	99	86.731	121.973	0.680341
Unstimulated	1	9	102	86.889	121.809	0.677602
Unstimulated	1	9	105	87.071	121.651	0.678772
Unstimulated	1	9	108	86.877	121.823	0.680793
Unstimulated	1	9	111	86.824	121.868	0.68457
Unstimulated	1	9	114	86.246	122.466	0.683386
Unstimulated	1	9	117	86.953	121.829	0.682164
Unstimulated	1	9	120	87.045	121.659	0.679155
Unstimulated	1	9	123	86.901	121.786	0.683239
Unstimulated	1	9	126	86.166	122.458	0.688169
Unstimulated	1	9	129	86.348	122.356	0.688628
Unstimulated	1	9	132	86.796	121.914	0.688329
Unstimulated	1	9	135	86.548	122.165	0.68127
Unstimulated	1	9	138	86.977	121.818	0.682825
Unstimulated	1	9	141	86.641	122.016	0.681762
Unstimulated	1	9	144	86.498	122.177	0.683499
Unstimulated	1	9	147	87.27	121.5	0.685457
Unstimulated	1	9	150	86.557	122.136	0.686717
Unstimulated	1	9	153	86.828	122.016	0.689981
Unstimulated	1	9	156	86.502	122.315	0.69048
Unstimulated	1	9	159	86.357	122.376	0.692776
Unstimulated	1	9	162	86.34	122.422	0.691132
Unstimulated	1	9	165	86.881	121.901	0.693415
Unstimulated	1	9	168	85.841	122.841	0.691747
Unstimulated	1	9	171	86.579	122.16	0.692534
Unstimulated	1	9	174	86.778	122.018	0.688666
Unstimulated	1	9	177	86.68	122.069	0.689022
Unstimulated	1	9	180	86.534	122.223	0.690002
Unstimulated	1	9	183	86.591	122.149	0.691516
Unstimulated	1	9	186	86.407	122.342	0.691889
Unstimulated	1	9	189	86.595	122.12	0.694767
Unstimulated	1	9	192	86.512	122.216	0.69317
Unstimulated	1	9	195	86.768	121.96	0.701578
Unstimulated	1	9	198	83.529	124.879	0.698762
Unstimulated	1	9	201	86.744	121.983	0.698596
Unstimulated	1	9	204	86.787	122.033	0.69
Unstimulated	1	9	207	86.509	122.233	0.687185
Unstimulated	1	9	210	87.257	121.66	0.692264
Unstimulated	1	9	213	85.553	123.042	0.695272
Unstimulated	1	9	216	85.443	123.178	0.69929
Unstimulated	1	9	219	86.606	122.126	0.695666
Unstimulated	1	9	222	86.676	122.088	0.692628
Unstimulated	1	9	225	86.641	122.058	0.689896
Unstimulated	1	9	228	87.056	121.812	0.68527
Unstimulated	1	9	231	87.568	121.404	0.685191
Unstimulated	1	9	234	86.602	122.167	0.685928
Unstimulated	1	9	237	86.949	121.918	0.688586
Unstimulated	1	9	240	86.908	121.919	0.688981
Unstimulated	1	9	243	86.647	122.107	0.691199
Unstimulated	1	9	246	86.363	122.421	0.692982
Unstimulated	1	9	249	86.632	122.17	0.69661
Unstimulated	1	9	252	85.012	123.626	0.694743
Unstimulated	1	9	255	86.776	122.035	0.69405
Unstimulated	1	9	258	86.772	122.042	0.690372
Unstimulated	1	9	261	86.63	122.103	0.691876
Unstimulated	1	9	264	86.782	122.041	0.691936
Unstimulated	1	9	267	86.826	121.82	0.691841
Unstimulated	1	9	270	86.536	122.209	0.691467
Unstimulated	1	9	273	86.411	122.356	0.693003
Unstimulated	1	9	276	86.668	122.118	0.69192
Unstimulated	1	9	279	86.943	121.863	0.691845
Unstimulated	1	9	282	86.838	121.935	0.68923
Unstimulated	1	9	285	86.813	122.035	0.689959
Unstimulated	1	9	288	86.555	122.248	0.689791
Unstimulated	1	9	291	86.744	122	0.692538
Unstimulated	1	9	294	86.585	122.179	0.691567
Unstimulated	1	9	297	86.778	122.018	0.690736
Unstimulated	1	9	300	86.77	122.058	0.689486
Unstimulated	1	9	303	86.792	122.026	0.694966
Unstimulated	1	9	306	84.612	124.009	0.69537
Unstimulated	1	9	309	86.755	122.096	0.695581
Unstimulated	1	9	312	86.574	122.193	0.691284
Unstimulated	1	9	315	86.582	122.224	0.692253
Unstimulated	1	9	318	86.742	122.105	0.691577
Unstimulated	1	9	321	86.809	122.03	0.690835
Unstimulated	1	9	324	86.738	122.089	0.695079
Unstimulated	1	9	327	85.55	123.229	0.697289
Unstimulated	1	9	330	86.608	122.247	0.696903
Unstimulated	1	9	333	87.101	121.849	0.693384
Unstimulated	1	9	336	86.774	122.127	0.69197
Unstimulated	1	9	339	87.179	121.787	0.69579
Unstimulated	1	9	342	86.508	122.357	0.695671
Unstimulated	1	9	345	86.84	122.065	0.697525
Unstimulated	1	9	348	86.853	122.062	0.694006
Unstimulated	1	9	351	86.924	121.931	0.693839
Unstimulated	1	9	354	86.657	122.222	0.694368
Unstimulated	1	9	357	86.619	122.266	0.696096
Unstimulated	1	9	360	86.623	122.351	0.701381
Unstimulated	1	9	363	84.778	124.075	0.703906
Unstimulated	1	9	366	85.678	123.219	0.705352
Unstimulated	1	9	369	86.691	122.27	0.700183
Unstimulated	1	9	372	86.994	122.029	0.69635
Unstimulated	1	9	375	86.907	122.059	0.69491
Unstimulated	1	9	378	86.57	122.344	0.693231
Unstimulated	1	9	381	86.963	121.963	0.694157
Unstimulated	1	9	384	86.467	122.467	0.692821
Unstimulated	1	9	387	86.861	122.056	0.69395
Unstimulated	1	9	390	86.631	122.286	0.691848
Unstimulated	1	9	393	86.809	122.161	0.693682
Unstimulated	1	9	396	86.517	122.348	0.694172
Unstimulated	1	9	399	86.81	122.112	0.698976
Unstimulated	1	9	402	85.664	123.25	0.698437
Unstimulated	1	9	405	86.842	122.023	0.698902
Unstimulated	1	9	408	86.701	122.186	0.694621
Unstimulated	1	9	411	86.563	122.291	0.695486
Unstimulated	1	9	414	86.544	122.337	0.696278
Unstimulated	1	9	417	86.328	122.496	0.694378
Unstimulated	1	9	420	86.848	122.012	0.69517
Unstimulated	1	9	423	86.376	122.425	0.694061
Unstimulated	1	9	426	86.542	122.318	0.69663
Unstimulated	1	9	429	86.6	122.277	0.693244
Unstimulated	1	9	432	86.829	122.091	0.699274
Unstimulated	1	9	435	84.685	124.017	0.698469
Unstimulated	1	9	438	86.904	121.992	0.699855
Unstimulated	1	9	441	86.789	122.09	0.694154
Unstimulated	1	9	444	86.866	122.02	0.695063
Unstimulated	1	9	447	86.684	122.163	0.694211
Unstimulated	1	9	450	87.151	121.819	0.698305
Unstimulated	1	9	453	84.997	123.698	0.697717
Unstimulated	1	9	456	86.667	122.237	0.699432
Unstimulated	1	9	459	86.51	122.389	0.694939
Unstimulated	1	9	462	86.555	122.314	0.69485
Unstimulated	1	9	465	86.689	122.217	0.693646
Unstimulated	1	9	468	86.717	122.177	0.694306
Unstimulated	1	9	471	86.582	122.232	0.694059
Unstimulated	1	9	474	86.68	122.241	0.694231
Unstimulated	1	9	477	86.779	122.144	0.697808
Unstimulated	1	9	480	85.202	123.58	0.703187
Unstimulated	1	9	483	84.897	123.899	0.704375
Unstimulated	1	9	486	86.571	122.31	0.702784
Unstimulated	1	9	489	85.641	123.179	0.697534
Unstimulated	1	9	492	86.728	122.203	0.694811
Unstimulated	1	9	495	87.08	121.885	0.69316
Unstimulated	1	9	498	86.423	122.436	0.696255
Unstimulated	1	9	501	85.69	123.087	0.69992
Unstimulated	1	9	504	86.693	122.233	0.698812
Unstimulated	1	9	507	86.907	122.022	0.69792
Unstimulated	1	9	510	86.64	122.389	0.697888
Unstimulated	1	9	513	86.471	122.423	0.696924
Unstimulated	1	9	516	86.83	122.088	0.696872
Unstimulated	1	9	519	86.444	122.49	0.69339
Unstimulated	1	9	522	87.178	121.857	0.695458
Unstimulated	1	9	525	86.74	122.147	0.692539
Unstimulated	1	9	528	86.894	122.003	0.695082
Unstimulated	1	9	531	86.601	122.219	0.69252
Unstimulated	1	9	534	86.832	122.079	0.693428
Unstimulated	1	9	537	86.667	122.155	0.6932
Unstimulated	1	9	540	86.717	122.177	0.694428
Unstimulated	1	9	543	86.661	122.226	0.695942
Unstimulated	1	9	546	86.668	122.255	0.69697
Unstimulated	1	9	549	86.575	122.311	0.697805
Unstimulated	1	9	552	86.82	122.105	0.694042
Unstimulated	1	9	555	86.695	122.298	0.693429
Unstimulated	1	9	558	86.47	122.434	0.691373
Unstimulated	1	9	561	86.91	122.027	0.691074
Unstimulated	1	9	564	87.116	121.78	0.688911
Unstimulated	1	9	567	86.882	122.03	0.688628
Unstimulated	1	9	570	86.979	121.925	0.691943
Unstimulated	1	9	573	86.509	122.293	0.694945
Unstimulated	1	9	576	86.328	122.485	0.694171
Unstimulated	1	9	579	87.188	121.74	0.693738
Unstimulated	1	9	582	86.72	122.07	0.691288
Unstimulated	1	9	585	86.948	121.931	0.692584
Unstimulated	1	9	588	86.939	121.919	0.691596
Unstimulated	1	9	591	86.753	122.085	0.690691
Unstimulated	1	9	594	87.047	121.742	0.68932
Unstimulated	1	9	597	87.035	121.866	0.688932
Unstimulated	1	9	600	86.952	121.905	0.688404
Unstimulated	1	9	603	87.075	121.759	0.687387
Unstimulated	1	9	606	86.9	121.884	0.68543
Unstimulated	1	9	609	87.088	121.733	0.686226
Unstimulated	1	9	612	87.029	121.785	0.688389
Unstimulated	1	9	615	87.115	121.71	0.68965
Unstimulated	1	9	618	87.065	121.706	0.690187
Unstimulated	1	9	621	86.852	121.946	0.689952
Unstimulated	1	9	624	87.043	121.753	0.690677
Unstimulated	1	9	627	86.729	122.025	0.69021
Unstimulated	1	9	630	86.89	121.813	0.68951
Unstimulated	1	9	633	87.039	121.67	0.689512
Unstimulated	1	9	636	86.903	121.744	0.687185
Unstimulated	1	9	639	86.93	121.895	0.686914
Unstimulated	1	9	642	86.979	121.803	0.686815
Unstimulated	1	9	645	86.899	121.858	0.687657
Unstimulated	1	9	648	87.084	121.688	0.68871
Unstimulated	1	9	651	87.054	121.702	0.688264
Unstimulated	1	9	654	86.845	121.938	0.687026
Unstimulated	1	9	657	87.048	121.82	0.686668
Unstimulated	1	9	660	86.795	121.959	0.685879
Unstimulated	1	9	663	86.816	121.884	0.685679
Unstimulated	1	9	666	87.304	121.713	0.686365
Unstimulated	1	9	669	86.942	121.774	0.686855
Unstimulated	1	9	672	86.948	121.845	0.690456
Unstimulated	1	9	675	86.965	121.788	0.68888
Unstimulated	1	9	678	86.889	121.831	0.685726
Unstimulated	1	9	681	87.407	121.638	0.684452
Unstimulated	1	9	684	87.036	121.744	0.683937
Unstimulated	1	9	687	87.449	121.44	0.685747
Unstimulated	1	9	690	87.012	121.844	0.683691
Unstimulated	1	9	693	87.018	121.788	0.683689
Unstimulated	1	9	696	87.061	121.722	0.682445
Unstimulated	1	9	699	87.037	121.834	0.682422
Unstimulated	1	9	702	87.287	121.72	0.681841
Unstimulated	1	9	705	87.14	121.705	0.68464
Unstimulated	1	9	708	87.116	121.703	0.683882
Unstimulated	1	9	711	87.513	121.405	0.683583
Unstimulated	1	9	714	87.262	121.556	0.681787
Unstimulated	1	9	717	87.127	121.696	0.683645
Unstimulated	1	9	720	87.129	121.733	0.684554
Unstimulated	1	9	723	86.917	121.874	0.684654
Unstimulated	1	9	726	87.159	121.672	0.684831
Unstimulated	1	9	729	87.235	121.763	0.685508
Unstimulated	1	9	732	87.054	121.728	0.684164
Unstimulated	1	9	735	87.313	121.677	0.683343
Unstimulated	1	9	738	87.304	121.647	0.681167
Unstimulated	1	9	741	87.343	121.677	0.681643
Unstimulated	1	9	744	87.294	121.68	0.680939
Unstimulated	1	9	747	87.166	121.785	0.68173
Unstimulated	1	9	750	87.305	121.601	0.682994
Unstimulated	1	9	753	87.207	121.716	0.683378
Unstimulated	1	9	756	87.131	121.769	0.685275
Unstimulated	1	9	759	87.194	121.624	0.68546
Unstimulated	1	9	762	87.114	121.708	0.685286
Unstimulated	1	3	0	225.102	56.689	0.696193
Unstimulated	1	3	3	225.538	57.076	0.693798
Unstimulated	1	3	6	225.744	57.142	0.692492
Unstimulated	1	3	9	225.698	57.101	0.691829
Unstimulated	1	3	12	225.769	57.201	0.692144
Unstimulated	1	3	15	225.692	57.116	0.691501
Unstimulated	1	3	18	225.901	57.271	0.691877
Unstimulated	1	3	21	225.855	57.231	0.689804
Unstimulated	1	3	24	226.142	57.468	0.688903
Unstimulated	1	3	27	226.061	57.422	0.686981
Unstimulated	1	3	30	226.1	57.376	0.68712
Unstimulated	1	3	33	226.172	57.404	0.687893
Unstimulated	1	3	36	225.978	57.336	0.687152
Unstimulated	1	3	39	226.119	57.41	0.683232
Unstimulated	1	3	42	226.366	57.752	0.683388
Unstimulated	1	3	45	226.204	57.333	0.683441
Unstimulated	1	3	48	226.199	57.448	0.685196
Unstimulated	1	3	51	226.402	57.564	0.683475
Unstimulated	1	3	54	226.169	57.414	0.683105
Unstimulated	1	3	57	226.146	57.436	0.684757
Unstimulated	1	3	60	226.358	57.523	0.684293
Unstimulated	1	3	63	226.383	57.581	0.683758
Unstimulated	1	3	66	226.285	57.474	0.68344
Unstimulated	1	3	69	226.248	57.413	0.682376
Unstimulated	1	3	72	226.36	57.576	0.683536
Unstimulated	1	3	75	226.212	57.368	0.682548
Unstimulated	1	3	78	226.267	57.582	0.683141
Unstimulated	1	3	81	226.212	57.373	0.681243
Unstimulated	1	3	84	226.463	57.584	0.683344
Unstimulated	1	3	87	226.324	57.494	0.68305
Unstimulated	1	3	90	226.293	57.477	0.684549
Unstimulated	1	3	93	226.377	57.55	0.682503
Unstimulated	1	3	96	226.449	57.692	0.683536
Unstimulated	1	3	99	226.344	57.537	0.685067
Unstimulated	1	3	102	226.148	57.318	0.687038
Unstimulated	1	3	105	226.172	57.468	0.686931
Unstimulated	1	3	108	226.279	57.421	0.686073
Unstimulated	1	3	111	226.234	57.487	0.68605
Unstimulated	1	3	114	226.298	57.484	0.685616
Unstimulated	1	3	117	226.364	57.613	0.68472
Unstimulated	1	3	120	226.322	57.52	0.683226
Unstimulated	1	3	123	226.443	57.507	0.684409
Unstimulated	1	3	126	226.16	57.378	0.68439
Unstimulated	1	3	129	226.279	57.52	0.685117
Unstimulated	1	3	132	226.418	57.569	0.684857
Unstimulated	1	3	135	226.212	57.316	0.684435
Unstimulated	1	3	138	226.45	57.619	0.682093
Unstimulated	1	3	141	226.451	57.665	0.681181
Unstimulated	1	3	144	226.424	57.606	0.679225
Unstimulated	1	3	147	226.566	57.983	0.681148
Unstimulated	1	3	150	226.397	57.616	0.679579
Unstimulated	1	3	153	226.559	57.689	0.682079
Unstimulated	1	3	156	226.324	57.513	0.68053
Unstimulated	1	3	159	226.545	57.72	0.680391
Unstimulated	1	3	162	226.528	57.671	0.678311
Unstimulated	1	3	165	226.531	57.837	0.679136
Unstimulated	1	3	168	226.49	57.607	0.677808
Unstimulated	1	3	171	226.658	57.775	0.679749
Unstimulated	1	3	174	226.368	57.404	0.67852
Unstimulated	1	3	177	226.395	57.622	0.682445
Unstimulated	1	3	180	226.344	57.506	0.683483
Unstimulated	1	3	183	226.195	57.426	0.685332
Unstimulated	1	3	186	226.454	57.579	0.683163
Unstimulated	1	3	189	226.398	57.595	0.682593
Unstimulated	1	3	192	226.274	57.465	0.683002
Unstimulated	1	3	195	226.318	57.48	0.684248
Unstimulated	1	3	198	226.526	57.708	0.682432
Unstimulated	1	3	201	226.281	57.575	0.681887
Unstimulated	1	3	204	226.424	57.606	0.681367
Unstimulated	1	3	207	226.386	57.517	0.682413
Unstimulated	1	3	210	226.219	57.414	0.683283
Unstimulated	1	3	213	226.221	57.439	0.683007
Unstimulated	1	3	216	226.45	57.607	0.682679
Unstimulated	1	3	219	226.428	57.594	0.68239
Unstimulated	1	3	222	226.183	57.411	0.68328
Unstimulated	1	3	225	226.297	57.552	0.681494
Unstimulated	1	3	228	226.354	57.571	0.681093
Unstimulated	1	3	231	226.318	57.48	0.681266
Unstimulated	1	3	234	226.217	57.529	0.682494
Unstimulated	1	3	237	226.355	57.568	0.681018
Unstimulated	1	3	240	226.476	57.585	0.678063
Unstimulated	1	3	243	226.396	57.657	0.677091
Unstimulated	1	3	246	226.289	57.615	0.677599
Unstimulated	1	3	249	226.289	57.547	0.679099
Unstimulated	1	3	252	226.349	57.51	0.681253
Unstimulated	1	3	255	226.445	57.494	0.681835
Unstimulated	1	3	258	226.424	57.606	0.68249
Unstimulated	1	3	261	226.397	57.616	0.682489
Unstimulated	1	3	264	226.195	57.426	0.682609
Unstimulated	1	3	267	226.404	57.523	0.681701
Unstimulated	1	3	270	226.348	57.528	0.680587
Unstimulated	1	3	273	226.257	57.559	0.679685
Unstimulated	1	3	276	226.319	57.604	0.680524
Unstimulated	1	3	279	226.46	57.54	0.679562
Unstimulated	1	3	282	226.345	57.702	0.679216
Unstimulated	1	3	285	226.34	57.725	0.679814
Unstimulated	1	3	288	226.323	57.39	0.679002
Unstimulated	1	3	291	226.382	57.607	0.678158
Unstimulated	1	3	294	226.369	57.555	0.675519
Unstimulated	1	3	297	226.475	57.77	0.676787
Unstimulated	1	3	300	226.387	57.586	0.678941
Unstimulated	1	3	303	226.357	57.414	0.680137
Unstimulated	1	3	306	226.387	57.586	0.679013
Unstimulated	1	3	309	226.429	57.691	0.669701
Unstimulated	1	3	312	227.178	58.314	0.668683
Unstimulated	1	3	315	226.422	57.639	0.668402
Unstimulated	1	3	318	226.404	57.655	0.673892
Unstimulated	1	3	321	226.515	57.843	0.674227
Unstimulated	1	3	324	226.549	57.758	0.675434
Unstimulated	1	3	327	226.412	57.565	0.677376
Unstimulated	1	3	330	226.569	57.711	0.675989
Unstimulated	1	3	333	226.789	57.977	0.675516
Unstimulated	1	3	336	226.548	57.739	0.6741
Unstimulated	1	3	339	226.641	57.68	0.677932
Unstimulated	1	3	342	226.461	57.471	0.677827
Unstimulated	1	3	345	226.534	57.651	0.679976
Unstimulated	1	3	348	226.469	57.507	0.679138
Unstimulated	1	3	351	226.53	57.47	0.680072
Unstimulated	1	3	354	226.503	57.605	0.679958
Unstimulated	1	3	357	226.49	57.544	0.678477
Unstimulated	1	3	360	226.442	57.565	0.67791
Unstimulated	1	3	363	226.608	57.659	0.676157
Unstimulated	1	3	366	226.466	57.675	0.67493
Unstimulated	1	3	369	226.546	57.774	0.674534
Unstimulated	1	3	372	226.434	57.676	0.675255
Unstimulated	1	3	375	226.462	57.638	0.673949
Unstimulated	1	3	378	226.716	58	0.671862
Unstimulated	1	3	381	226.744	57.915	0.671741
Unstimulated	1	3	384	226.44	57.668	0.674889
Unstimulated	1	3	387	226.283	57.594	0.675773
Unstimulated	1	3	390	226.524	57.76	0.675879
Unstimulated	1	3	393	226.524	57.78	0.674324
Unstimulated	1	3	396	226.472	57.716	0.67566
Unstimulated	1	3	399	226.44	57.753	0.673914
Unstimulated	1	3	402	226.584	57.971	0.674567
Unstimulated	1	3	405	226.356	57.586	0.672946
Unstimulated	1	3	408	226.525	57.789	0.674598
Unstimulated	1	3	411	226.451	57.758	0.668386
Unstimulated	1	3	414	226.971	57.992	0.669228
Unstimulated	1	3	417	226.435	57.654	0.668869
Unstimulated	1	3	420	226.493	57.85	0.67141
Unstimulated	1	3	423	226.606	57.93	0.670018
Unstimulated	1	3	426	226.562	57.826	0.669876
Unstimulated	1	3	429	226.383	57.613	0.670706
Unstimulated	1	3	432	226.603	58	0.671984
Unstimulated	1	3	435	226.472	57.733	0.672509
Unstimulated	1	3	438	226.423	57.639	0.674598
Unstimulated	1	3	441	226.33	57.611	0.674109
Unstimulated	1	3	444	226.267	57.663	0.67282
Unstimulated	1	3	447	226.496	57.838	0.672552
Unstimulated	1	3	450	226.532	57.865	0.674068
Unstimulated	1	3	453	226.582	57.748	0.67555
Unstimulated	1	3	456	226.309	57.677	0.675299
Unstimulated	1	3	459	226.399	57.647	0.67524
Unstimulated	1	3	462	226.373	57.654	0.675115
Unstimulated	1	3	465	226.398	57.591	0.677158
Unstimulated	1	3	468	226.285	57.608	0.676318
Unstimulated	1	3	471	226.55	57.752	0.675533
Unstimulated	1	3	474	226.454	57.626	0.672689
Unstimulated	1	3	477	226.481	57.89	0.670935
Unstimulated	1	3	480	226.636	57.844	0.670745
Unstimulated	1	3	483	226.453	57.788	0.672058
Unstimulated	1	3	486	226.465	57.843	0.673652
Unstimulated	1	3	489	226.448	57.72	0.671616
Unstimulated	1	3	492	226.373	57.893	0.672775
Unstimulated	1	3	495	226.392	57.618	0.674003
Unstimulated	1	3	498	226.386	57.587	0.677055
Unstimulated	1	3	501	226.413	57.608	0.676209
Unstimulated	1	3	504	226.375	57.732	0.675491
Unstimulated	1	3	507	226.507	57.734	0.675189
Unstimulated	1	3	510	226.465	57.649	0.673628
Unstimulated	1	3	513	226.405	57.704	0.671118
Unstimulated	1	3	516	226.739	58.015	0.670007
Unstimulated	1	3	519	226.434	57.776	0.671195
Unstimulated	1	3	522	226.426	57.8	0.673575
Unstimulated	1	3	525	226.489	57.754	0.674516
Unstimulated	1	3	528	226.415	57.741	0.673839
Unstimulated	1	3	531	226.416	57.811	0.671479
Unstimulated	1	3	534	226.58	57.902	0.671661
Unstimulated	1	3	537	226.472	57.787	0.670872
Unstimulated	1	3	540	226.556	58.009	0.671258
Unstimulated	1	3	543	226.465	57.819	0.669066
Unstimulated	1	3	546	226.4	57.887	0.670112
Unstimulated	1	3	549	226.457	57.754	0.671328
Unstimulated	1	3	552	226.5	57.833	0.670205
Unstimulated	1	3	555	226.657	58.102	0.669551
Unstimulated	1	3	558	226.578	58.044	0.667274
Unstimulated	1	3	561	226.546	58.124	0.669264
Unstimulated	1	3	564	226.474	58.098	0.667805
Unstimulated	1	3	567	226.382	58.021	0.666928
Unstimulated	1	3	570	226.535	58.102	0.665279
Unstimulated	1	3	573	226.504	57.956	0.665758
Unstimulated	1	3	576	226.57	58.101	0.66842
Unstimulated	1	3	579	226.339	57.863	0.670141
Unstimulated	1	3	582	226.319	57.797	0.669985
Unstimulated	1	3	585	226.473	57.932	0.669684
Unstimulated	1	3	588	226.343	57.861	0.66919
Unstimulated	1	3	591	226.277	57.95	0.669085
Unstimulated	1	3	594	226.457	58.006	0.67022
Unstimulated	1	3	597	226.382	57.833	0.669259
Unstimulated	1	3	600	226.551	58.026	0.669007
Unstimulated	1	3	603	226.508	58.08	0.66642
Unstimulated	1	3	606	226.511	58.075	0.66695
Unstimulated	1	3	609	226.465	58.124	0.666936
Unstimulated	1	3	612	226.523	58.108	0.667971
Unstimulated	1	3	615	226.31	57.955	0.666391
Unstimulated	1	3	618	226.859	58.218	0.667667
Unstimulated	1	3	621	226.324	57.987	0.667925
Unstimulated	1	3	624	226.481	58.08	0.668562
Unstimulated	1	3	627	226.469	58.084	0.668671
Unstimulated	1	3	630	226.446	58.059	0.666637
Unstimulated	1	3	633	226.618	58.138	0.666733
Unstimulated	1	3	636	226.764	58.228	0.666707
Unstimulated	1	3	639	226.405	57.996	0.665468
Unstimulated	1	3	642	226.614	58.222	0.666883
Unstimulated	1	3	645	226.5	58.002	0.665227
Unstimulated	1	3	648	226.689	58.239	0.66834
Unstimulated	1	3	651	226.496	58.062	0.666655
Unstimulated	1	3	654	226.724	58.22	0.666839
Unstimulated	1	3	657	226.771	58.249	0.666188
Unstimulated	1	3	660	226.65	58.157	0.667506
Unstimulated	1	3	663	226.508	58.098	0.667308
Unstimulated	1	3	666	226.809	58.203	0.662075
Unstimulated	1	3	669	227.099	58.662	0.660756
Unstimulated	1	3	672	226.653	58.159	0.660273
Unstimulated	1	3	675	226.772	58.167	0.663888
Unstimulated	1	3	678	226.723	58.285	0.663123
Unstimulated	1	3	681	226.757	58.293	0.65814
Unstimulated	1	3	684	227.106	58.581	0.657346
Unstimulated	1	3	687	226.996	58.322	0.659778
Unstimulated	1	3	690	226.484	57.984	0.662373
Unstimulated	1	3	693	226.905	58.474	0.660059
Unstimulated	1	3	696	227.18	58.658	0.656277
Unstimulated	1	3	699	226.978	58.384	0.657731
Unstimulated	1	3	702	226.896	58.474	0.662072
Unstimulated	1	3	705	226.674	58.136	0.663377
Unstimulated	1	3	708	226.899	58.231	0.663675
Unstimulated	1	3	711	226.88	58.348	0.663189
Unstimulated	1	3	714	226.746	58.189	0.665427
Unstimulated	1	3	717	226.673	58.122	0.664423
Unstimulated	1	3	720	226.963	58.509	0.659251
Unstimulated	1	3	723	227.237	58.754	0.657749
Unstimulated	1	3	726	226.807	58.205	0.659459
Unstimulated	1	3	729	226.846	58.196	0.661663
Unstimulated	1	3	732	227.118	58.5	0.661975
Unstimulated	1	3	735	226.772	58.167	0.659531
Unstimulated	1	3	738	227.164	58.54	0.660233
Unstimulated	1	3	741	226.911	58.383	0.657715
Unstimulated	1	3	744	226.991	58.456	0.656682
Unstimulated	1	3	747	227.27	58.468	0.654941
Unstimulated	1	3	750	227.046	58.574	0.655704
Unstimulated	1	3	753	226.862	58.347	0.658794
Unstimulated	1	3	756	226.85	58.175	0.66193
Unstimulated	1	3	759	226.838	58.285	0.661117
Unstimulated	1	3	762	226.976	58.421	0.658073
Unstimulated	1	10	0	134.69	160.939	0.692212
Unstimulated	1	10	3	134.673	162.843	0.685836
Unstimulated	1	10	6	134.808	162.292	0.683261
Unstimulated	1	10	9	134.803	162.367	0.684348
Unstimulated	1	10	12	134.744	162.705	0.682394
Unstimulated	1	10	15	134.692	163.21	0.681534
Unstimulated	1	10	18	134.773	162.719	0.680631
Unstimulated	1	10	21	134.646	163.329	0.681051
Unstimulated	1	10	24	134.728	163.198	0.680513
Unstimulated	1	10	27	134.726	163.318	0.681523
Unstimulated	1	10	30	134.861	162.521	0.68047
Unstimulated	1	10	33	134.651	164.032	0.68071
Unstimulated	1	10	36	134.779	163.024	0.678635
Unstimulated	1	10	39	134.708	164.129	0.676841
Unstimulated	1	10	42	134.494	165.223	0.67521
Unstimulated	1	10	45	134.75	164.287	0.674329
Unstimulated	1	10	48	134.726	164.29	0.675329
Unstimulated	1	10	51	134.738	164.628	0.676145
Unstimulated	1	10	54	134.811	163.601	0.677348
Unstimulated	1	10	57	134.814	163.529	0.677902
Unstimulated	1	10	60	134.844	163.92	0.678648
Unstimulated	1	10	63	134.916	163.308	0.678685
Unstimulated	1	10	66	134.821	163.707	0.679403
Unstimulated	1	10	69	134.811	163.631	0.678301
Unstimulated	1	10	72	134.811	163.949	0.677548
Unstimulated	1	10	75	134.797	164.345	0.676582
Unstimulated	1	10	78	134.775	164.275	0.674043
Unstimulated	1	10	81	134.712	165.531	0.666908
Unstimulated	1	10	84	134.108	169.344	0.667581
Unstimulated	1	10	87	134.857	163.916	0.669485
Unstimulated	1	10	90	134.671	164.699	0.676084
Unstimulated	1	10	93	134.83	164.634	0.67486
Unstimulated	1	10	96	134.792	164.723	0.67473
Unstimulated	1	10	99	134.797	164.528	0.673985
Unstimulated	1	10	102	134.753	164.945	0.674613
Unstimulated	1	10	105	134.837	164.343	0.67538
Unstimulated	1	10	108	134.918	163.974	0.674891
Unstimulated	1	10	111	134.734	165.547	0.673133
Unstimulated	1	10	114	134.706	165.441	0.672783
Unstimulated	1	10	117	134.858	164.658	0.666765
Unstimulated	1	10	120	134.114	169.902	0.666017
Unstimulated	1	10	123	134.59	166.232	0.665417
Unstimulated	1	10	126	134.865	164.422	0.672533
Unstimulated	1	10	129	134.687	164.566	0.67241
Unstimulated	1	10	132	134.744	166	0.672286
Unstimulated	1	10	135	134.906	164.361	0.672379
Unstimulated	1	10	138	134.896	164.681	0.666903
Unstimulated	1	10	141	134.106	170.018	0.65898
Unstimulated	1	10	144	134.071	170.136	0.651229
Unstimulated	1	10	147	134.099	170.293	0.652013
Unstimulated	1	10	150	134.133	169.769	0.652495
Unstimulated	1	10	153	134.194	169.733	0.653418
Unstimulated	1	10	156	134.165	169.674	0.654346
Unstimulated	1	10	159	134.231	169.04	0.654538
Unstimulated	1	10	162	134.179	169.895	0.659386
Unstimulated	1	10	165	134.687	166.158	0.658459
Unstimulated	1	10	168	134.111	169.997	0.658993
Unstimulated	1	10	171	134.155	169.72	0.660651
Unstimulated	1	10	174	134.837	165.055	0.660747
Unstimulated	1	10	177	134.213	169.71	0.660912
Unstimulated	1	10	180	134.189	169.581	0.660969
Unstimulated	1	10	183	134.973	164.86	0.660741
Unstimulated	1	10	186	134.12	169.842	0.659935
Unstimulated	1	10	189	134.206	169.816	0.652391
Unstimulated	1	10	192	134.221	170.003	0.652773
Unstimulated	1	10	195	134.173	169.985	0.652903
Unstimulated	1	10	198	134.193	169.839	0.660968
Unstimulated	1	10	201	134.831	164.94	0.660707
Unstimulated	1	10	204	134.145	169.64	0.661107
Unstimulated	1	10	207	134.159	169.846	0.65494
Unstimulated	1	10	210	134.219	169.725	0.658698
Unstimulated	1	10	213	134.605	167	0.662186
Unstimulated	1	10	216	134.521	167.345	0.66757
Unstimulated	1	10	219	134.95	165.405	0.666464
Unstimulated	1	10	222	134.432	168.071	0.668341
Unstimulated	1	10	225	134.873	165.816	0.662622
Unstimulated	1	10	228	134.261	169.689	0.667584
Unstimulated	1	10	231	134.896	164.655	0.668025
Unstimulated	1	10	234	134.767	165.699	0.673265
Unstimulated	1	10	237	134.806	165.638	0.667432
Unstimulated	1	10	240	134.445	168.422	0.661608
Unstimulated	1	10	243	134.179	170.153	0.655196
Unstimulated	1	10	246	134.096	170.17	0.653622
Unstimulated	1	10	249	134.196	169.877	0.654097
Unstimulated	1	10	252	134.177	169.644	0.655305
Unstimulated	1	10	255	134.235	169.625	0.657817
Unstimulated	1	10	258	134.474	167.733	0.663677
Unstimulated	1	10	261	134.788	165.513	0.662998
Unstimulated	1	10	264	134.219	169.785	0.658675
Unstimulated	1	10	267	134.18	170.417	0.655677
Unstimulated	1	10	270	134.36	168.085	0.655315
Unstimulated	1	10	273	134.131	170.139	0.656486
Unstimulated	1	10	276	134.137	169.983	0.652404
Unstimulated	1	10	279	134.208	170.101	0.652515
Unstimulated	1	10	282	134.171	169.901	0.655455
Unstimulated	1	10	285	134.401	167.962	0.655743
Unstimulated	1	10	288	134.098	170.411	0.654032
Unstimulated	1	10	291	134.104	170.708	0.651326
Unstimulated	1	10	294	134.268	169.824	0.651475
Unstimulated	1	10	297	134.139	170.061	0.652608
Unstimulated	1	10	300	134.155	170.28	0.652611
Unstimulated	1	10	303	134.272	169.749	0.651203
Unstimulated	1	10	306	134.15	170.233	0.650535
Unstimulated	1	10	309	134.132	170.562	0.649568
Unstimulated	1	10	312	134.137	170.271	0.650487
Unstimulated	1	10	315	134.216	170.159	0.6508
Unstimulated	1	10	318	134.171	170.369	0.650562
Unstimulated	1	10	321	134.184	170.464	0.650348
Unstimulated	1	10	324	134.235	170.302	0.650815
Unstimulated	1	10	327	134.195	170	0.651139
Unstimulated	1	10	330	134.256	170.331	0.651074
Unstimulated	1	10	333	134.268	170.334	0.651059
Unstimulated	1	10	336	134.272	170.282	0.651721
Unstimulated	1	10	339	134.352	169.944	0.652533
Unstimulated	1	10	342	134.333	169.861	0.652266
Unstimulated	1	10	345	134.267	170.435	0.651329
Unstimulated	1	10	348	134.278	170.336	0.650926
Unstimulated	1	10	351	134.242	170.375	0.651058
Unstimulated	1	10	354	134.247	170.406	0.65106
Unstimulated	1	10	357	134.261	170.391	0.649767
Unstimulated	1	10	360	134.218	170.836	0.65082
Unstimulated	1	10	363	134.316	169.823	0.651062
Unstimulated	1	10	366	134.313	170.4	0.651476
Unstimulated	1	10	369	134.207	170.88	0.650136
Unstimulated	1	10	372	134.272	170.466	0.648852
Unstimulated	1	10	375	134.226	170.918	0.648433
Unstimulated	1	10	378	134.256	170.97	0.647022
Unstimulated	1	10	381	134.161	171.108	0.647572
Unstimulated	1	10	384	134.25	170.714	0.647404
Unstimulated	1	10	387	134.233	170.818	0.646368
Unstimulated	1	10	390	134.171	171.669	0.645803
Unstimulated	1	10	393	134.187	171.015	0.64562
Unstimulated	1	10	396	134.191	171.022	0.646957
Unstimulated	1	10	399	134.219	170.856	0.647861
Unstimulated	1	10	402	134.18	170.792	0.647735
Unstimulated	1	10	405	134.195	171.059	0.648079
Unstimulated	1	10	408	134.215	170.757	0.647887
Unstimulated	1	10	411	134.203	170.951	0.648
Unstimulated	1	10	414	134.171	170.941	0.647174
Unstimulated	1	10	417	134.191	171.342	0.646972
Unstimulated	1	10	420	134.187	170.663	0.647149
Unstimulated	1	10	423	134.196	170.796	0.648258
Unstimulated	1	10	426	134.194	170.852	0.648442
Unstimulated	1	10	429	134.169	170.864	0.648258
Unstimulated	1	10	432	134.172	170.807	0.648331
Unstimulated	1	10	435	134.207	170.541	0.647992
Unstimulated	1	10	438	134.21	170.73	0.647279
Unstimulated	1	10	441	134.133	171.466	0.646596
Unstimulated	1	10	444	134.061	171.376	0.646612
Unstimulated	1	10	447	134.209	170.714	0.646491
Unstimulated	1	10	450	134.154	171.297	0.646114
Unstimulated	1	10	453	134.185	171.118	0.645516
Unstimulated	1	10	456	134.213	171.002	0.645995
Unstimulated	1	10	459	134.171	171.212	0.646176
Unstimulated	1	10	462	134.191	171.041	0.646268
Unstimulated	1	10	465	134.221	170.887	0.646453
Unstimulated	1	10	468	134.21	171.009	0.645902
Unstimulated	1	10	471	134.148	171.053	0.645613
Unstimulated	1	10	474	134.228	171.059	0.644433
Unstimulated	1	10	477	134.119	171.678	0.645394
Unstimulated	1	10	480	134.174	170.949	0.645443
Unstimulated	1	10	483	134.174	171.269	0.645871
Unstimulated	1	10	486	134.144	171.414	0.64594
Unstimulated	1	10	489	134.199	170.865	0.645678
Unstimulated	1	10	492	134.22	171.251	0.646611
Unstimulated	1	10	495	134.232	171.005	0.645708
Unstimulated	1	10	498	134.171	171.332	0.644965
Unstimulated	1	10	501	134.084	171.81	0.645292
Unstimulated	1	10	504	134.224	170.96	0.646484
Unstimulated	1	10	507	134.185	171.12	0.647852
Unstimulated	1	10	510	134.16	171.336	0.646161
Unstimulated	1	10	513	134.143	171.644	0.645053
Unstimulated	1	10	516	134.206	171.386	0.643909
Unstimulated	1	10	519	134.212	171.697	0.64534
Unstimulated	1	10	522	134.204	170.975	0.646258
Unstimulated	1	10	525	134.186	170.967	0.646535
Unstimulated	1	10	528	134.231	171.386	0.646172
Unstimulated	1	10	531	134.217	171.296	0.644714
Unstimulated	1	10	534	134.211	171.505	0.645678
Unstimulated	1	10	537	134.246	171.075	0.645586
Unstimulated	1	10	540	134.149	171.252	0.645316
Unstimulated	1	10	543	134.113	171.677	0.64563
Unstimulated	1	10	546	134.176	170.988	0.644569
Unstimulated	1	10	549	134.153	171.725	0.645101
Unstimulated	1	10	552	134.161	171.306	0.643133
Unstimulated	1	10	555	134.089	171.792	0.644131
Unstimulated	1	10	558	134.164	171.392	0.642841
Unstimulated	1	10	561	134.085	171.923	0.642728
Unstimulated	1	10	564	134.126	171.779	0.642108
Unstimulated	1	10	567	134.058	171.441	0.642602
Unstimulated	1	10	570	134.071	171.537	0.641168
Unstimulated	1	10	573	134.054	172.363	0.640075
Unstimulated	1	10	576	134.038	171.933	0.640154
Unstimulated	1	10	579	134.02	171.692	0.641337
Unstimulated	1	10	582	134.022	171.734	0.643566
Unstimulated	1	10	585	134.064	171.242	0.642182
Unstimulated	1	10	588	133.999	172.165	0.642991
Unstimulated	1	10	591	134.111	171.487	0.641381
Unstimulated	1	10	594	134.061	171.641	0.641464
Unstimulated	1	10	597	133.955	172.195	0.640225
Unstimulated	1	10	600	133.953	172.039	0.639699
Unstimulated	1	10	603	133.99	171.706	0.639612
Unstimulated	1	10	606	133.922	171.822	0.639681
Unstimulated	1	10	609	133.913	171.848	0.639448
Unstimulated	1	10	612	133.831	171.959	0.640149
Unstimulated	1	10	615	133.929	171.874	0.639879
Unstimulated	1	10	618	133.926	172.163	0.641506
Unstimulated	1	10	621	133.86	171.471	0.641603
Unstimulated	1	10	624	133.92	171.879	0.642499
Unstimulated	1	10	627	133.899	171.932	0.641138
Unstimulated	1	10	630	133.924	171.879	0.641249
Unstimulated	1	10	633	133.949	171.677	0.640599
Unstimulated	1	10	636	134.009	171.749	0.639909
Unstimulated	1	10	639	133.881	172.09	0.640351
Unstimulated	1	10	642	133.852	171.672	0.640121
Unstimulated	1	10	645	134.017	171.83	0.640025
Unstimulated	1	10	648	133.894	171.989	0.639015
Unstimulated	1	10	651	133.881	172.006	0.638351
Unstimulated	1	10	654	133.908	172.327	0.638831
Unstimulated	1	10	657	133.886	172.013	0.638213
Unstimulated	1	10	660	133.86	172.337	0.639163
Unstimulated	1	10	663	133.742	172.006	0.639465
Unstimulated	1	10	666	133.707	171.92	0.640142
Unstimulated	1	10	669	133.695	172.084	0.640383
Unstimulated	1	10	672	133.777	172.075	0.640569
Unstimulated	1	10	675	133.705	172.031	0.640316
Unstimulated	1	10	678	133.714	172.082	0.639375
Unstimulated	1	10	681	133.679	172.341	0.638278
Unstimulated	1	10	684	133.679	172.23	0.6388
Unstimulated	1	10	687	133.667	172.1	0.639594
Unstimulated	1	10	690	133.605	172.106	0.640881
Unstimulated	1	10	693	133.7	171.925	0.64004
Unstimulated	1	10	696	133.674	172.305	0.639339
Unstimulated	1	10	699	133.683	172.112	0.638578
Unstimulated	1	10	702	133.717	172.148	0.638943
Unstimulated	1	10	705	133.688	172.28	0.639442
Unstimulated	1	10	708	133.702	172.146	0.638246
Unstimulated	1	10	711	133.68	172.412	0.638672
Unstimulated	1	10	714	133.675	171.958	0.638505
Unstimulated	1	10	717	133.707	172.022	0.639747
Unstimulated	1	10	720	133.65	172.089	0.638554
Unstimulated	1	10	723	133.653	172.556	0.639012
Unstimulated	1	10	726	133.67	172.147	0.639174
Unstimulated	1	10	729	133.711	172.101	0.640807
Unstimulated	1	10	732	133.705	171.967	0.64171
Unstimulated	1	10	735	133.698	171.662	0.641368
Unstimulated	1	10	738	133.675	172.222	0.641418
Unstimulated	1	10	741	133.719	171.671	0.639443
Unstimulated	1	10	744	133.661	172.402	0.638925
Unstimulated	1	10	747	133.67	172.41	0.637782
Unstimulated	1	10	750	133.655	172.429	0.639145
Unstimulated	1	10	753	133.777	171.929	0.639425
Unstimulated	1	10	756	133.696	172.322	0.639543
Unstimulated	1	10	759	133.691	172.068	0.638675
Unstimulated	1	10	762	133.663	172.148	0.63899
Unstimulated	1	6	0	221.491	121.615	0.649287
Unstimulated	1	6	3	221.471	121.683	0.648313
Unstimulated	1	6	6	221.466	121.683	0.647964
Unstimulated	1	6	9	221.457	121.578	0.648011
Unstimulated	1	6	12	221.495	121.664	0.648589
Unstimulated	1	6	15	221.501	121.652	0.648651
Unstimulated	1	6	18	221.513	121.573	0.64858
Unstimulated	1	6	21	221.563	121.608	0.64763
Unstimulated	1	6	24	221.504	121.652	0.647992
Unstimulated	1	6	27	221.551	121.674	0.648076
Unstimulated	1	6	30	221.601	121.645	0.649348
Unstimulated	1	6	33	221.578	121.66	0.648932
Unstimulated	1	6	36	221.59	121.578	0.649018
Unstimulated	1	6	39	221.565	121.649	0.648665
Unstimulated	1	6	42	221.633	121.582	0.649234
Unstimulated	1	6	45	221.655	121.649	0.648834
Unstimulated	1	6	48	221.549	121.595	0.648459
Unstimulated	1	6	51	221.681	121.574	0.647803
Unstimulated	1	6	54	221.688	121.609	0.648415
Unstimulated	1	6	57	221.676	121.625	0.648983
Unstimulated	1	6	60	221.695	121.642	0.650087
Unstimulated	1	6	63	221.663	121.697	0.649223
Unstimulated	1	6	66	221.628	121.599	0.649122
Unstimulated	1	6	69	221.696	121.624	0.648012
Unstimulated	1	6	72	221.69	121.636	0.64813
Unstimulated	1	6	75	221.702	121.68	0.647718
Unstimulated	1	6	78	221.679	121.647	0.648165
Unstimulated	1	6	81	221.673	121.616	0.648456
Unstimulated	1	6	84	221.708	121.629	0.649084
Unstimulated	1	6	87	221.687	121.71	0.649205
Unstimulated	1	6	90	221.695	121.642	0.649306
Unstimulated	1	6	93	221.703	121.671	0.648796
Unstimulated	1	6	96	221.731	121.691	0.6484
Unstimulated	1	6	99	221.671	121.656	0.648435
Unstimulated	1	6	102	221.753	121.655	0.648102
Unstimulated	1	6	105	221.705	121.574	0.647798
Unstimulated	1	6	108	221.707	121.611	0.647154
Unstimulated	1	6	111	221.727	121.629	0.647204
Unstimulated	1	6	114	221.748	121.724	0.647836
Unstimulated	1	6	117	221.777	121.71	0.647864
Unstimulated	1	6	120	221.709	121.685	0.647983
Unstimulated	1	6	123	221.76	121.711	0.647389
Unstimulated	1	6	126	221.748	121.663	0.647732
Unstimulated	1	6	129	221.745	121.715	0.647813
Unstimulated	1	6	132	221.75	121.684	0.64806
Unstimulated	1	6	135	221.742	121.679	0.648326
Unstimulated	1	6	138	221.808	121.69	0.648208
Unstimulated	1	6	141	221.802	121.738	0.647931
Unstimulated	1	6	144	221.736	121.714	0.647277
Unstimulated	1	6	147	221.748	121.708	0.647044
Unstimulated	1	6	150	221.686	121.71	0.647465
Unstimulated	1	6	153	221.78	121.712	0.648894
Unstimulated	1	6	156	221.81	121.841	0.649942
Unstimulated	1	6	159	221.761	121.794	0.64978
Unstimulated	1	6	162	221.754	121.706	0.648706
Unstimulated	1	6	165	221.761	121.741	0.647918
Unstimulated	1	6	168	221.75	121.704	0.647304
Unstimulated	1	6	171	221.802	121.719	0.646925
Unstimulated	1	6	174	221.784	121.748	0.646796
Unstimulated	1	6	177	221.757	121.726	0.647271
Unstimulated	1	6	180	221.747	121.767	0.647854
Unstimulated	1	6	183	221.739	121.75	0.648552
Unstimulated	1	6	186	221.754	121.721	0.648753
Unstimulated	1	6	189	221.762	121.738	0.648796
Unstimulated	1	6	192	221.781	121.723	0.648349
Unstimulated	1	6	195	221.792	121.76	0.648362
Unstimulated	1	6	198	221.771	121.733	0.648144
Unstimulated	1	6	201	221.744	121.712	0.648444
Unstimulated	1	6	204	221.773	121.733	0.648625
Unstimulated	1	6	207	221.807	121.818	0.648611
Unstimulated	1	6	210	221.748	121.748	0.648513
Unstimulated	1	6	213	221.725	121.741	0.647883
Unstimulated	1	6	216	221.727	121.725	0.648528
Unstimulated	1	6	219	221.791	121.802	0.648733
Unstimulated	1	6	222	221.74	121.732	0.648695
Unstimulated	1	6	225	221.763	121.736	0.647773
Unstimulated	1	6	228	221.822	121.738	0.647785
Unstimulated	1	6	231	221.79	121.743	0.648375
Unstimulated	1	6	234	221.781	121.731	0.648802
Unstimulated	1	6	237	221.748	121.748	0.648605
Unstimulated	1	6	240	221.753	121.764	0.648267
Unstimulated	1	6	243	221.748	121.748	0.648613
Unstimulated	1	6	246	221.774	121.811	0.648632
Unstimulated	1	6	249	221.839	121.783	0.648602
Unstimulated	1	6	252	221.748	121.785	0.647829
Unstimulated	1	6	255	221.768	121.777	0.648117
Unstimulated	1	6	258	221.762	121.775	0.648042
Unstimulated	1	6	261	221.758	121.749	0.64792
Unstimulated	1	6	264	221.754	121.779	0.647052
Unstimulated	1	6	267	221.803	121.807	0.646866
Unstimulated	1	6	270	221.826	121.843	0.647187
Unstimulated	1	6	273	221.735	121.716	0.647821
Unstimulated	1	6	276	221.751	121.838	0.649255
Unstimulated	1	6	279	221.5	121.891	0.64929
Unstimulated	1	6	282	221.763	121.777	0.648423
Unstimulated	1	6	285	221.72	121.769	0.647143
Unstimulated	1	6	288	221.852	121.826	0.646646
Unstimulated	1	6	291	221.787	121.768	0.647176
Unstimulated	1	6	294	221.804	121.745	0.646818
Unstimulated	1	6	297	221.763	121.775	0.646598
Unstimulated	1	6	300	221.803	121.807	0.645796
Unstimulated	1	6	303	221.828	121.819	0.646025
Unstimulated	1	6	306	221.826	121.814	0.646505
Unstimulated	1	6	309	221.826	121.814	0.646942
Unstimulated	1	6	312	221.8	121.771	0.646695
Unstimulated	1	6	315	221.826	121.814	0.6464
Unstimulated	1	6	318	221.785	121.801	0.646553
Unstimulated	1	6	321	221.799	121.789	0.646616
Unstimulated	1	6	324	221.805	121.821	0.646871
Unstimulated	1	6	327	221.803	121.844	0.646903
Unstimulated	1	6	330	221.908	121.746	0.647027
Unstimulated	1	6	333	221.905	121.715	0.646915
Unstimulated	1	6	336	221.922	121.739	0.646637
Unstimulated	1	6	339	221.968	121.767	0.646805
Unstimulated	1	6	342	221.933	121.77	0.64653
Unstimulated	1	6	345	221.984	121.708	0.64681
Unstimulated	1	6	348	221.98	121.677	0.646635
Unstimulated	1	6	351	221.933	121.79	0.64722
Unstimulated	1	6	354	221.948	121.777	0.64725
Unstimulated	1	6	357	222.009	121.78	0.647532
Unstimulated	1	6	360	221.868	121.809	0.647566
Unstimulated	1	6	363	222.006	121.766	0.648042
Unstimulated	1	6	366	221.904	121.812	0.648087
Unstimulated	1	6	369	221.861	121.805	0.647614
Unstimulated	1	6	372	221.888	121.83	0.646818
Unstimulated	1	6	375	221.92	121.817	0.646293
Unstimulated	1	6	378	221.881	121.85	0.645799
Unstimulated	1	6	381	221.93	121.818	0.645408
Unstimulated	1	6	384	221.89	121.805	0.64516
Unstimulated	1	6	387	221.882	121.865	0.645507
Unstimulated	1	6	390	221.865	121.892	0.646378
Unstimulated	1	6	393	221.9	121.904	0.646807
Unstimulated	1	6	396	221.874	121.928	0.646779
Unstimulated	1	6	399	221.918	121.836	0.646128
Unstimulated	1	6	402	221.921	121.903	0.645284
Unstimulated	1	6	405	221.935	121.88	0.645151
Unstimulated	1	6	408	221.803	121.835	0.645193
Unstimulated	1	6	411	221.853	121.849	0.645458
Unstimulated	1	6	414	221.869	121.877	0.645766
Unstimulated	1	6	417	221.82	121.879	0.645255
Unstimulated	1	6	420	221.851	121.883	0.645349
Unstimulated	1	6	423	221.846	121.869	0.645106
Unstimulated	1	6	426	221.819	121.847	0.645781
Unstimulated	1	6	429	221.878	121.865	0.646129
Unstimulated	1	6	432	221.842	121.823	0.646474
Unstimulated	1	6	435	221.869	121.877	0.64611
Unstimulated	1	6	438	221.854	121.822	0.64593
Unstimulated	1	6	441	221.846	121.84	0.645626
Unstimulated	1	6	444	221.863	121.84	0.645963
Unstimulated	1	6	447	221.876	121.855	0.646501
Unstimulated	1	6	450	221.882	121.861	0.646393
Unstimulated	1	6	453	221.865	121.84	0.64681
Unstimulated	1	6	456	221.844	121.826	0.645943
Unstimulated	1	6	459	222.014	121.822	0.645784
Unstimulated	1	6	462	221.898	121.784	0.644984
Unstimulated	1	6	465	221.878	121.848	0.646018
Unstimulated	1	6	468	221.89	121.823	0.645642
Unstimulated	1	6	471	221.92	121.87	0.645851
Unstimulated	1	6	474	221.902	121.835	0.644672
Unstimulated	1	6	477	221.92	121.852	0.64519
Unstimulated	1	6	480	221.91	121.819	0.644884
Unstimulated	1	6	483	221.957	121.806	0.64472
Unstimulated	1	6	486	221.97	121.821	0.644689
Unstimulated	1	6	489	221.885	121.76	0.644528
Unstimulated	1	6	492	221.925	121.833	0.644828
Unstimulated	1	6	495	221.927	121.806	0.645369
Unstimulated	1	6	498	221.899	121.84	0.646365
Unstimulated	1	6	501	221.869	121.819	0.646934
Unstimulated	1	6	504	221.879	121.884	0.647048
Unstimulated	1	6	507	221.878	121.844	0.646357
Unstimulated	1	6	510	221.928	121.845	0.645767
Unstimulated	1	6	513	221.95	121.824	0.64458
Unstimulated	1	6	516	221.925	121.824	0.644733
Unstimulated	1	6	519	221.869	121.833	0.644693
Unstimulated	1	6	522	221.915	121.878	0.644804
Unstimulated	1	6	525	221.904	121.831	0.644915
Unstimulated	1	6	528	221.883	121.855	0.645031
Unstimulated	1	6	531	221.897	121.854	0.645504
Unstimulated	1	6	534	221.859	121.872	0.645415
Unstimulated	1	6	537	221.886	121.919	0.646201
Unstimulated	1	6	540	221.85	121.911	0.646175
Unstimulated	1	6	543	221.881	121.916	0.646383
Unstimulated	1	6	546	221.8	121.885	0.645553
Unstimulated	1	6	549	221.788	121.83	0.645268
Unstimulated	1	6	552	221.854	121.863	0.644398
Unstimulated	1	6	555	221.869	121.862	0.644008
Unstimulated	1	6	558	221.946	121.819	0.644143
Unstimulated	1	6	561	221.811	121.836	0.644799
Unstimulated	1	6	564	221.866	121.897	0.645641
Unstimulated	1	6	567	221.819	121.873	0.645686
Unstimulated	1	6	570	221.869	121.86	0.645678
Unstimulated	1	6	573	221.775	121.867	0.645548
Unstimulated	1	6	576	221.775	121.867	0.645573
Unstimulated	1	6	579	221.767	121.833	0.645681
Unstimulated	1	6	582	221.779	121.88	0.645405
Unstimulated	1	6	585	221.676	121.818	0.64555
Unstimulated	1	6	588	221.767	121.833	0.645291
Unstimulated	1	6	591	221.701	121.854	0.645456
Unstimulated	1	6	594	221.761	121.817	0.645084
Unstimulated	1	6	597	221.679	121.827	0.645287
Unstimulated	1	6	600	221.701	121.854	0.644919
Unstimulated	1	6	603	221.645	121.84	0.643769
Unstimulated	1	6	606	221.544	121.8	0.643206
Unstimulated	1	6	609	221.615	121.816	0.643239
Unstimulated	1	6	612	221.615	121.816	0.644879
Unstimulated	1	6	615	221.68	121.84	0.645587
Unstimulated	1	6	618	221.614	121.812	0.645668
Unstimulated	1	6	621	221.536	121.779	0.645348
Unstimulated	1	6	624	221.6	121.822	0.644797
Unstimulated	1	6	627	221.592	121.812	0.644681
Unstimulated	1	6	630	221.523	121.79	0.644304
Unstimulated	1	6	633	221.516	121.77	0.64423
Unstimulated	1	6	636	221.64	121.796	0.644123
Unstimulated	1	6	639	221.523	121.79	0.644365
Unstimulated	1	6	642	221.523	121.79	0.644374
Unstimulated	1	6	645	221.507	121.724	0.644554
Unstimulated	1	6	648	221.561	121.772	0.644454
Unstimulated	1	6	651	221.493	121.734	0.644501
Unstimulated	1	6	654	221.526	121.772	0.644943
Unstimulated	1	6	657	221.57	121.807	0.644952
Unstimulated	1	6	660	221.538	121.752	0.645237
Unstimulated	1	6	663	221.579	121.767	0.644747
Unstimulated	1	6	666	221.551	121.741	0.644941
Unstimulated	1	6	669	221.547	121.798	0.644758
Unstimulated	1	6	672	221.523	121.751	0.644627
Unstimulated	1	6	675	221.509	121.762	0.644601
Unstimulated	1	6	678	221.515	121.745	0.644274
Unstimulated	1	6	681	221.509	121.762	0.644116
Unstimulated	1	6	684	221.535	121.74	0.643811
Unstimulated	1	6	687	221.511	121.727	0.644146
Unstimulated	1	6	690	221.533	121.756	0.644181
Unstimulated	1	6	693	221.533	121.756	0.644468
Unstimulated	1	6	696	221.482	121.712	0.643599
Unstimulated	1	6	699	221.645	121.722	0.644327
Unstimulated	1	6	702	221.573	121.739	0.644409
Unstimulated	1	6	705	221.553	121.766	0.645355
Unstimulated	1	6	708	221.572	121.731	0.645099
Unstimulated	1	6	711	221.511	121.745	0.645096
Unstimulated	1	6	714	221.532	121.742	0.645101
Unstimulated	1	6	717	221.525	121.716	0.644598
Unstimulated	1	6	720	221.598	121.738	0.644868
Unstimulated	1	6	723	221.472	121.649	0.64441
Unstimulated	1	6	726	221.468	121.755	0.645033
Unstimulated	1	6	729	221.551	121.741	0.644869
Unstimulated	1	6	732	221.551	121.731	0.645286
Unstimulated	1	6	735	221.549	121.766	0.644886
Unstimulated	1	6	738	221.532	121.742	0.644896
Unstimulated	1	6	741	221.607	121.759	0.644921
Unstimulated	1	6	744	221.597	121.767	0.644683
Unstimulated	1	6	747	221.551	121.731	0.6445
Unstimulated	1	6	750	221.572	121.731	0.644487
Unstimulated	1	6	753	221.564	121.742	0.644669
Unstimulated	1	6	756	221.636	121.751	0.644562
Unstimulated	1	6	759	221.555	121.749	0.644519
Unstimulated	1	6	762	221.534	121.734	0.644835
Unstimulated	1	23	0	228.749	255.726	0.652045
Unstimulated	1	23	3	228.78	255.707	0.65241
Unstimulated	1	23	6	228.728	255.708	0.652948
Unstimulated	1	23	9	228.76	255.731	0.656011
Unstimulated	1	23	12	228.665	255.788	0.656889
Unstimulated	1	23	15	228.753	255.627	0.658738
Unstimulated	1	23	18	228.676	255.717	0.659057
Unstimulated	1	23	21	228.658	255.788	0.659202
Unstimulated	1	23	24	228.762	255.772	0.659399
Unstimulated	1	23	27	228.774	255.815	0.658241
Unstimulated	1	23	30	228.788	255.635	0.658682
Unstimulated	1	23	33	228.785	255.734	0.657674
Unstimulated	1	23	36	228.902	255.719	0.658331
Unstimulated	1	23	39	228.845	255.645	0.657915
Unstimulated	1	23	42	228.804	255.696	0.65957
Unstimulated	1	23	45	228.798	255.622	0.660336
Unstimulated	1	23	48	228.829	255.759	0.660977
Unstimulated	1	23	51	228.854	255.725	0.659868
Unstimulated	1	23	54	228.804	255.791	0.657679
Unstimulated	1	23	57	228.972	255.673	0.658458
Unstimulated	1	23	60	228.864	255.714	0.658238
Unstimulated	1	23	63	228.875	255.655	0.658302
Unstimulated	1	23	66	228.856	255.676	0.652784
Unstimulated	1	23	69	229.124	255.815	0.653106
Unstimulated	1	23	72	228.861	255.768	0.653105
Unstimulated	1	23	75	228.856	255.676	0.65737
Unstimulated	1	23	78	228.881	255.687	0.656492
Unstimulated	1	23	81	228.89	255.682	0.65735
Unstimulated	1	23	84	228.894	255.641	0.656776
Unstimulated	1	23	87	228.909	255.659	0.655946
Unstimulated	1	23	90	229.003	255.657	0.65467
Unstimulated	1	23	93	228.916	255.664	0.652655
Unstimulated	1	23	96	229.042	255.659	0.652962
Unstimulated	1	23	99	228.912	255.634	0.65339
Unstimulated	1	23	102	228.853	255.652	0.655357
Unstimulated	1	23	105	228.881	255.65	0.655033
Unstimulated	1	23	108	228.916	255.664	0.654139
Unstimulated	1	23	111	228.886	255.68	0.653225
Unstimulated	1	23	114	228.916	255.664	0.653215
Unstimulated	1	23	117	229.037	255.663	0.653898
Unstimulated	1	23	120	228.94	255.652	0.654149
Unstimulated	1	23	123	229.006	255.656	0.654056
Unstimulated	1	23	126	228.914	255.689	0.654138
Unstimulated	1	23	129	228.984	255.703	0.654039
Unstimulated	1	23	132	229.006	255.656	0.653511
Unstimulated	1	23	135	229.107	255.701	0.652845
Unstimulated	1	23	138	229.006	255.656	0.652113
Unstimulated	1	23	141	228.861	255.707	0.651658
Unstimulated	1	23	144	229.01	255.602	0.649012
Unstimulated	1	23	147	229.115	255.681	0.648772
Unstimulated	1	23	150	229.034	255.687	0.649341
Unstimulated	1	23	153	229.132	255.651	0.650405
Unstimulated	1	23	156	229.132	255.651	0.650248
Unstimulated	1	23	159	229.003	255.694	0.650814
Unstimulated	1	23	162	228.995	255.72	0.651092
Unstimulated	1	23	165	228.943	255.718	0.65072
Unstimulated	1	23	168	229.062	255.678	0.650857
Unstimulated	1	23	171	229.038	255.667	0.651583
Unstimulated	1	23	174	228.953	255.717	0.651726
Unstimulated	1	23	177	228.985	255.721	0.651233
Unstimulated	1	23	180	229.087	255.651	0.651608
Unstimulated	1	23	183	228.995	255.72	0.650547
Unstimulated	1	23	186	228.995	255.778	0.649563
Unstimulated	1	23	189	228.972	255.779	0.649167
Unstimulated	1	23	192	229.035	255.668	0.650959
Unstimulated	1	23	195	229.117	255.701	0.651026
Unstimulated	1	23	198	229.097	255.727	0.65064
Unstimulated	1	23	201	229.023	255.682	0.64871
Unstimulated	1	23	204	229.157	255.833	0.649243
Unstimulated	1	23	207	229.023	255.734	0.649006
Unstimulated	1	23	210	229.056	255.735	0.649107
Unstimulated	1	23	213	228.995	255.673	0.648246
Unstimulated	1	23	216	229.185	255.632	0.64811
Unstimulated	1	23	219	229.033	255.778	0.649759
Unstimulated	1	23	222	228.942	255.705	0.650182
Unstimulated	1	23	225	229.045	255.708	0.650543
Unstimulated	1	23	228	229.045	255.708	0.650896
Unstimulated	1	23	231	229.065	255.676	0.651143
Unstimulated	1	23	234	229.023	255.734	0.651503
Unstimulated	1	23	237	229.041	255.703	0.649886
Unstimulated	1	23	240	229.037	255.735	0.649092
Unstimulated	1	23	243	228.943	255.718	0.650257
Unstimulated	1	23	246	229.075	255.759	0.651492
Unstimulated	1	23	249	229.045	255.708	0.649588
Unstimulated	1	23	252	229.09	255.739	0.646519
Unstimulated	1	23	255	229.124	255.829	0.644941
Unstimulated	1	23	258	229.232	255.762	0.648054
Unstimulated	1	23	261	229.065	255.676	0.649869
Unstimulated	1	23	264	228.936	255.703	0.649452
Unstimulated	1	23	267	229.157	255.833	0.648766
Unstimulated	1	23	270	229.023	255.734	0.649381
Unstimulated	1	23	273	229.102	255.855	0.652404
Unstimulated	1	23	276	229.055	255.669	0.650379
Unstimulated	1	23	279	229.186	255.647	0.646943
Unstimulated	1	23	282	229.064	255.651	0.647955
Unstimulated	1	23	285	229.023	255.623	0.647847
Unstimulated	1	23	288	229.204	255.756	0.648677
Unstimulated	1	23	291	229.084	255.774	0.644412
Unstimulated	1	23	294	229.157	255.833	0.644279
Unstimulated	1	23	297	229.117	255.778	0.642714
Unstimulated	1	23	300	229.288	255.814	0.642812
Unstimulated	1	23	303	229.081	255.829	0.642457
Unstimulated	1	23	306	229.082	255.704	0.646597
Unstimulated	1	23	309	229.122	255.798	0.64356
Unstimulated	1	23	312	229.261	255.683	0.643785
Unstimulated	1	23	315	229.184	255.665	0.643664
Unstimulated	1	23	318	229.099	255.811	0.64747
Unstimulated	1	23	321	229.067	255.697	0.647771
Unstimulated	1	23	324	229.157	255.833	0.646648
Unstimulated	1	23	327	229.15	255.765	0.647268
Unstimulated	1	23	330	229.168	255.795	0.64983
Unstimulated	1	23	333	229.186	255.798	0.650192
Unstimulated	1	23	336	229.245	255.836	0.651026
Unstimulated	1	23	339	229.212	255.848	0.651527
Unstimulated	1	23	342	229.256	255.718	0.653434
Unstimulated	1	23	345	229.305	255.718	0.652668
Unstimulated	1	23	348	229.307	255.818	0.653704
Unstimulated	1	23	351	229.245	255.836	0.65158
Unstimulated	1	23	354	229.245	255.836	0.652372
Unstimulated	1	23	357	229.344	255.829	0.65229
Unstimulated	1	23	360	229.245	255.789	0.652701
Unstimulated	1	23	363	229.243	255.833	0.651963
Unstimulated	1	23	366	229.245	255.836	0.649327
Unstimulated	1	23	369	229.333	255.695	0.650543
Unstimulated	1	23	372	229.199	255.791	0.649317
Unstimulated	1	23	375	229.317	255.679	0.64885
Unstimulated	1	23	378	229.304	255.71	0.646344
Unstimulated	1	23	381	229.402	255.748	0.648571
Unstimulated	1	23	384	229.304	255.71	0.648089
Unstimulated	1	23	387	229.277	255.765	0.648678
Unstimulated	1	23	390	229.258	255.739	0.648775
Unstimulated	1	23	393	229.31	255.765	0.650863
Unstimulated	1	23	396	229.272	255.714	0.649245
Unstimulated	1	23	399	229.334	255.741	0.64555
Unstimulated	1	23	402	229.353	255.706	0.645498
Unstimulated	1	23	405	229.272	255.714	0.644847
Unstimulated	1	23	408	229.354	255.674	0.647194
Unstimulated	1	23	411	229.351	255.708	0.645263
Unstimulated	1	23	414	229.148	255.797	0.646519
Unstimulated	1	23	417	229.27	255.713	0.647179
Unstimulated	1	23	420	229.272	255.714	0.646781
Unstimulated	1	23	423	229.125	255.838	0.645917
Unstimulated	1	23	426	229.285	255.715	0.643824
Unstimulated	1	23	429	229.285	255.683	0.645451
Unstimulated	1	23	432	229.272	255.746	0.644699
Unstimulated	1	23	435	229.371	255.737	0.644881
Unstimulated	1	23	438	229.246	255.737	0.644695
Unstimulated	1	23	441	229.249	255.758	0.64533
Unstimulated	1	23	444	229.258	255.739	0.643565
Unstimulated	1	23	447	229.289	255.725	0.640747
Unstimulated	1	23	450	229.353	255.706	0.64193
Unstimulated	1	23	453	229.179	255.746	0.642427
Unstimulated	1	23	456	229.353	255.706	0.642922
Unstimulated	1	23	459	229.354	255.674	0.641376
Unstimulated	1	23	462	229.354	255.674	0.641612
Unstimulated	1	23	465	229.285	255.715	0.642368
Unstimulated	1	23	468	229.277	255.765	0.642288
Unstimulated	1	23	471	229.319	255.713	0.643509
Unstimulated	1	23	474	229.353	255.706	0.642512
Unstimulated	1	23	477	229.354	255.674	0.641492
Unstimulated	1	23	480	229.366	255.737	0.640534
Unstimulated	1	23	483	229.319	255.681	0.641672
Unstimulated	1	23	486	229.302	255.737	0.644425
Unstimulated	1	23	489	229.313	255.728	0.64508
Unstimulated	1	23	492	229.285	255.683	0.643623
Unstimulated	1	23	495	229.353	255.706	0.641946
Unstimulated	1	23	498	229.34	255.705	0.642693
Unstimulated	1	23	501	229.372	255.705	0.642652
Unstimulated	1	23	504	229.353	255.706	0.644577
Unstimulated	1	23	507	229.319	255.677	0.646064
Unstimulated	1	23	510	229.18	255.793	0.645968
Unstimulated	1	23	513	229.353	255.706	0.646336
Unstimulated	1	23	516	229.245	255.769	0.645261
Unstimulated	1	23	519	229.285	255.715	0.647793
Unstimulated	1	23	522	229.385	255.67	0.644962
Unstimulated	1	23	525	229.353	255.706	0.642328
Unstimulated	1	23	528	229.325	255.696	0.639992
Unstimulated	1	23	531	229.288	255.795	0.639995
Unstimulated	1	23	534	229.354	255.674	0.639228
Unstimulated	1	23	537	229.366	255.737	0.637889
Unstimulated	1	23	540	229.256	255.812	0.638644
Unstimulated	1	23	543	229.207	255.765	0.640348
Unstimulated	1	23	546	229.253	255.694	0.640995
Unstimulated	1	23	549	229.362	255.758	0.640389
Unstimulated	1	23	552	229.315	255.768	0.639306
Unstimulated	1	23	555	229.528	255.783	0.639085
Unstimulated	1	23	558	229.254	255.778	0.638742
Unstimulated	1	23	561	229.235	255.751	0.638507
Unstimulated	1	23	564	229.246	255.746	0.638684
Unstimulated	1	23	567	229.27	255.745	0.638529
Unstimulated	1	23	570	229.289	255.725	0.63745
Unstimulated	1	23	573	229.301	255.756	0.639314
Unstimulated	1	23	576	229.069	255.819	0.638804
Unstimulated	1	23	579	229.111	255.764	0.63812
Unstimulated	1	23	582	229.161	255.808	0.63576
Unstimulated	1	23	585	229.145	255.754	0.6373
Unstimulated	1	23	588	229.108	255.812	0.638733
Unstimulated	1	23	591	229.055	255.807	0.638307
Unstimulated	1	23	594	229.178	255.755	0.63685
Unstimulated	1	23	597	229.055	255.807	0.636579
Unstimulated	1	23	600	229.04	255.839	0.637593
Unstimulated	1	23	603	229.054	255.779	0.637038
Unstimulated	1	23	606	229.01	255.861	0.636287
Unstimulated	1	23	609	229.007	255.852	0.636025
Unstimulated	1	23	612	228.978	255.874	0.636951
Unstimulated	1	23	615	228.993	255.841	0.636137
Unstimulated	1	23	618	229.078	255.834	0.635312
Unstimulated	1	23	621	228.978	255.874	0.634585
Unstimulated	1	23	624	228.957	255.868	0.635229
Unstimulated	1	23	627	229.01	255.861	0.635264
Unstimulated	1	23	630	228.951	255.858	0.635474
Unstimulated	1	23	633	228.929	255.834	0.636622
Unstimulated	1	23	636	228.962	255.805	0.6368
Unstimulated	1	23	639	228.953	255.825	0.636017
Unstimulated	1	23	642	229.028	255.797	0.635268
Unstimulated	1	23	645	228.993	255.841	0.63585
Unstimulated	1	23	648	228.936	255.789	0.636295
Unstimulated	1	23	651	228.995	255.809	0.635452
Unstimulated	1	23	654	229.094	255.802	0.635788
Unstimulated	1	23	657	228.94	255.831	0.634734
Unstimulated	1	23	660	229.078	255.834	0.636024
Unstimulated	1	23	663	228.947	255.837	0.636057
Unstimulated	1	23	666	228.995	255.809	0.636138
Unstimulated	1	23	669	229.068	255.786	0.636419
Unstimulated	1	23	672	228.995	255.809	0.63562
Unstimulated	1	23	675	228.969	255.793	0.636959
Unstimulated	1	23	678	228.995	255.809	0.636735
Unstimulated	1	23	681	228.995	255.809	0.637084
Unstimulated	1	23	684	228.969	255.793	0.637747
Unstimulated	1	23	687	228.94	255.831	0.637992
Unstimulated	1	23	690	228.967	255.761	0.638426
Unstimulated	1	23	693	228.925	255.863	0.637857
Unstimulated	1	23	696	228.995	255.809	0.638012
Unstimulated	1	23	699	228.925	255.863	0.638074
Unstimulated	1	23	702	228.973	255.836	0.638184
Unstimulated	1	23	705	228.995	255.809	0.638752
Unstimulated	1	23	708	228.94	255.831	0.639193
Unstimulated	1	23	711	228.94	255.831	0.639102
Unstimulated	1	23	714	228.953	255.825	0.638458
Unstimulated	1	23	717	228.995	255.809	0.638002
Unstimulated	1	23	720	228.973	255.836	0.638471
Unstimulated	1	23	723	228.94	255.831	0.638898
Unstimulated	1	23	726	228.94	255.831	0.638957
Unstimulated	1	23	729	228.995	255.809	0.638707
Unstimulated	1	23	732	228.947	255.837	0.638437
Unstimulated	1	23	735	228.973	255.836	0.638376
Unstimulated	1	23	738	228.973	255.836	0.63896
Unstimulated	1	23	741	229.002	255.814	0.638827
Unstimulated	1	23	744	229.028	255.797	0.63957
Unstimulated	1	23	747	228.939	255.799	0.639076
Unstimulated	1	23	750	228.995	255.809	0.639521
Unstimulated	1	23	753	228.973	255.836	0.639679
Unstimulated	1	23	756	228.908	255.847	0.639891
Unstimulated	1	23	759	228.973	255.836	0.640609
Unstimulated	1	23	762	228.939	255.799	0.641426
Unstimulated	1	28	0	388.929	316.196	0.641311
Unstimulated	1	28	3	389.219	315.692	0.638304
Unstimulated	1	28	6	389.441	315.475	0.636322
Unstimulated	1	28	9	389.452	315.449	0.636593
Unstimulated	1	28	12	389.452	315.449	0.637282
Unstimulated	1	28	15	389.461	315.475	0.638556
Unstimulated	1	28	18	389.503	315.494	0.63878
Unstimulated	1	28	21	389.5	315.455	0.639323
Unstimulated	1	28	24	389.558	315.481	0.639406
Unstimulated	1	28	27	389.556	315.405	0.640139
Unstimulated	1	28	30	389.508	315.522	0.639821
Unstimulated	1	28	33	389.696	315.415	0.64031
Unstimulated	1	28	36	389.587	315.393	0.639512
Unstimulated	1	28	39	389.895	315.218	0.639291
Unstimulated	1	28	42	389.757	315.374	0.63962
Unstimulated	1	28	45	389.533	315.547	0.639967
Unstimulated	1	28	48	389.57	315.508	0.640812
Unstimulated	1	28	51	389.57	315.503	0.641064
Unstimulated	1	28	54	389.647	315.503	0.641113
Unstimulated	1	28	57	389.601	315.5	0.641706
Unstimulated	1	28	60	389.575	315.558	0.640426
Unstimulated	1	28	63	389.812	315.35	0.640389
Unstimulated	1	28	66	389.666	315.519	0.640244
Unstimulated	1	28	69	389.784	315.43	0.641768
Unstimulated	1	28	72	389.622	315.533	0.643739
Unstimulated	1	28	75	389.387	315.742	0.643509
Unstimulated	1	28	78	389.729	315.492	0.642589
Unstimulated	1	28	81	389.78	315.446	0.641379
Unstimulated	1	28	84	389.817	315.466	0.640862
Unstimulated	1	28	87	389.819	315.389	0.640911
Unstimulated	1	28	90	389.789	315.409	0.641067
Unstimulated	1	28	93	389.756	315.492	0.641504
Unstimulated	1	28	96	389.77	315.497	0.641418
Unstimulated	1	28	99	389.922	315.318	0.641348
Unstimulated	1	28	102	389.782	315.469	0.640565
Unstimulated	1	28	105	389.907	315.212	0.641033
Unstimulated	1	28	108	389.83	315.412	0.641145
Unstimulated	1	28	111	389.852	315.407	0.641503
Unstimulated	1	28	114	389.857	315.412	0.641461
Unstimulated	1	28	117	389.833	315.438	0.640649
Unstimulated	1	28	120	389.798	315.489	0.64137
Unstimulated	1	28	123	389.732	315.553	0.641066
Unstimulated	1	28	126	389.885	315.48	0.641697
Unstimulated	1	28	129	389.815	315.523	0.641323
Unstimulated	1	28	132	389.817	315.525	0.641861
Unstimulated	1	28	135	389.856	315.469	0.641708
Unstimulated	1	28	138	389.856	315.469	0.641976
Unstimulated	1	28	141	389.733	315.567	0.641786
Unstimulated	1	28	144	389.832	315.494	0.641835
Unstimulated	1	28	147	389.831	315.545	0.64198
Unstimulated	1	28	150	389.832	315.494	0.641839
Unstimulated	1	28	153	389.913	315.428	0.641063
Unstimulated	1	28	156	389.856	315.469	0.641091
Unstimulated	1	28	159	389.856	315.469	0.641021
Unstimulated	1	28	162	389.976	315.439	0.64219
Unstimulated	1	28	165	389.856	315.469	0.642124
Unstimulated	1	28	168	389.856	315.469	0.642124
Unstimulated	1	28	171	389.796	315.617	0.641997
Unstimulated	1	28	174	389.753	315.692	0.64202
Unstimulated	1	28	177	389.886	315.557	0.642568
Unstimulated	1	28	180	389.815	315.517	0.642999
Unstimulated	1	28	183	389.815	315.517	0.64311
Unstimulated	1	28	186	389.768	315.556	0.643638
Unstimulated	1	28	189	389.682	315.648	0.644249
Unstimulated	1	28	192	389.737	315.679	0.644845
Unstimulated	1	28	195	389.764	315.581	0.644068
Unstimulated	1	28	198	389.801	315.624	0.644149
Unstimulated	1	28	201	389.722	315.702	0.643598
Unstimulated	1	28	204	389.832	315.543	0.644335
Unstimulated	1	28	207	389.838	315.573	0.642828
Unstimulated	1	28	210	389.928	315.48	0.641805
Unstimulated	1	28	213	389.776	315.618	0.641147
Unstimulated	1	28	216	389.722	315.702	0.641274
Unstimulated	1	28	219	389.817	315.601	0.642608
Unstimulated	1	28	222	389.758	315.648	0.643105
Unstimulated	1	28	225	389.746	315.612	0.642805
Unstimulated	1	28	228	389.806	315.581	0.642673
Unstimulated	1	28	231	389.778	315.568	0.642097
Unstimulated	1	28	234	389.792	315.622	0.643424
Unstimulated	1	28	237	389.776	315.714	0.642411
Unstimulated	1	28	240	389.87	315.568	0.641995
Unstimulated	1	28	243	389.896	315.491	0.641659
Unstimulated	1	28	246	389.839	315.696	0.641933
Unstimulated	1	28	249	389.838	315.573	0.641792
Unstimulated	1	28	252	389.872	315.517	0.640965
Unstimulated	1	28	255	389.809	315.593	0.642187
Unstimulated	1	28	258	389.746	315.612	0.643719
Unstimulated	1	28	261	389.744	315.686	0.643816
Unstimulated	1	28	264	389.751	315.696	0.642489
Unstimulated	1	28	267	389.8	315.548	0.642451
Unstimulated	1	28	270	389.728	315.725	0.642933
Unstimulated	1	28	273	389.816	315.574	0.643496
Unstimulated	1	28	276	389.874	315.654	0.643034
Unstimulated	1	28	279	389.868	315.567	0.643684
Unstimulated	1	28	282	389.939	315.506	0.644495
Unstimulated	1	28	285	389.732	315.662	0.643997
Unstimulated	1	28	288	389.838	315.573	0.643849
Unstimulated	1	28	291	389.959	315.497	0.643182
Unstimulated	1	28	294	389.837	315.569	0.643231
Unstimulated	1	28	297	389.855	315.517	0.643081
Unstimulated	1	28	300	389.757	315.684	0.643229
Unstimulated	1	28	303	389.679	315.698	0.643758
Unstimulated	1	28	306	389.87	315.568	0.644539
Unstimulated	1	28	309	389.777	315.601	0.643233
Unstimulated	1	28	312	389.856	315.548	0.64209
Unstimulated	1	28	315	389.817	315.578	0.641172
Unstimulated	1	28	318	389.809	315.545	0.642644
Unstimulated	1	28	321	389.79	315.613	0.643839
Unstimulated	1	28	324	389.868	315.57	0.642966
Unstimulated	1	28	327	389.939	315.506	0.642969
Unstimulated	1	28	330	389.869	315.568	0.642736
Unstimulated	1	28	333	390.03	315.488	0.642666
Unstimulated	1	28	336	390.042	315.309	0.641882
Unstimulated	1	28	339	389.915	315.531	0.642324
Unstimulated	1	28	342	389.941	315.596	0.642528
Unstimulated	1	28	345	389.999	315.489	0.643212
Unstimulated	1	28	348	390.026	315.471	0.643728
Unstimulated	1	28	351	389.945	315.537	0.64399
Unstimulated	1	28	354	389.969	315.5	0.642978
Unstimulated	1	28	357	389.953	315.543	0.641577
Unstimulated	1	28	360	390.192	315.413	0.642066
Unstimulated	1	28	363	389.897	315.689	0.644308
Unstimulated	1	28	366	389.751	315.743	0.645064
Unstimulated	1	28	369	389.929	315.568	0.643973
Unstimulated	1	28	372	389.915	315.603	0.641935
Unstimulated	1	28	375	389.91	315.529	0.640469
Unstimulated	1	28	378	390.178	315.445	0.641612
Unstimulated	1	28	381	389.997	315.534	0.64208
Unstimulated	1	28	384	390.01	315.503	0.644047
Unstimulated	1	28	387	389.716	315.674	0.643639
Unstimulated	1	28	390	389.928	315.671	0.643162
Unstimulated	1	28	393	389.872	315.759	0.64318
Unstimulated	1	28	396	389.708	315.781	0.643724
Unstimulated	1	28	399	389.945	315.599	0.643421
Unstimulated	1	28	402	389.91	315.58	0.641712
Unstimulated	1	28	405	389.893	315.543	0.640611
Unstimulated	1	28	408	389.902	315.61	0.642235
Unstimulated	1	28	411	389.785	315.743	0.643469
Unstimulated	1	28	414	389.891	315.542	0.644201
Unstimulated	1	28	417	389.945	315.585	0.642761
Unstimulated	1	28	420	389.856	315.6	0.643057
Unstimulated	1	28	423	389.902	315.61	0.643825
Unstimulated	1	28	426	389.706	315.672	0.644588
Unstimulated	1	28	429	389.809	315.639	0.64467
Unstimulated	1	28	432	389.831	315.629	0.644534
Unstimulated	1	28	435	389.825	315.655	0.644465
Unstimulated	1	28	438	389.868	315.67	0.643808
Unstimulated	1	28	441	389.845	315.635	0.644003
Unstimulated	1	28	444	389.657	315.825	0.644103
Unstimulated	1	28	447	389.76	315.637	0.643149
Unstimulated	1	28	450	389.875	315.641	0.643494
Unstimulated	1	28	453	389.899	315.562	0.644642
Unstimulated	1	28	456	389.722	315.749	0.645507
Unstimulated	1	28	459	389.846	315.631	0.645556
Unstimulated	1	28	462	389.714	315.803	0.644724
Unstimulated	1	28	465	389.875	315.638	0.645803
Unstimulated	1	28	468	389.887	315.632	0.644794
Unstimulated	1	28	471	389.97	315.566	0.645351
Unstimulated	1	28	474	389.83	315.765	0.64417
Unstimulated	1	28	477	390.017	315.569	0.644088
Unstimulated	1	28	480	389.99	315.578	0.642915
Unstimulated	1	28	483	389.821	315.66	0.64298
Unstimulated	1	28	486	389.685	315.733	0.64329
Unstimulated	1	28	489	389.778	315.683	0.644556
Unstimulated	1	28	492	389.784	315.668	0.645504
Unstimulated	1	28	495	389.756	315.703	0.64537
Unstimulated	1	28	498	389.872	315.725	0.644276
Unstimulated	1	28	501	389.875	315.641	0.644808
Unstimulated	1	28	504	389.753	315.786	0.645418
Unstimulated	1	28	507	389.788	315.668	0.646326
Unstimulated	1	28	510	389.91	315.568	0.645213
Unstimulated	1	28	513	389.778	315.758	0.644502
Unstimulated	1	28	516	389.912	315.668	0.6434
Unstimulated	1	28	519	389.813	315.693	0.644014
Unstimulated	1	28	522	389.838	315.624	0.644388
Unstimulated	1	28	525	389.75	315.753	0.645417
Unstimulated	1	28	528	389.87	315.689	0.645269
Unstimulated	1	28	531	389.766	315.731	0.646279
Unstimulated	1	28	534	389.853	315.593	0.646187
Unstimulated	1	28	537	389.968	315.658	0.645723
Unstimulated	1	28	540	389.784	315.67	0.644429
Unstimulated	1	28	543	389.884	315.657	0.644668
Unstimulated	1	28	546	389.717	315.728	0.64444
Unstimulated	1	28	549	389.661	315.762	0.645573
Unstimulated	1	28	552	389.624	315.852	0.645113
Unstimulated	1	28	555	389.717	315.831	0.645317
Unstimulated	1	28	558	389.775	315.725	0.644303
Unstimulated	1	28	561	389.897	315.602	0.643901
Unstimulated	1	28	564	389.781	315.686	0.64372
Unstimulated	1	28	567	389.651	315.775	0.643916
Unstimulated	1	28	570	389.714	315.74	0.644332
Unstimulated	1	28	573	389.658	315.847	0.643579
Unstimulated	1	28	576	389.771	315.7	0.643851
Unstimulated	1	28	579	389.653	315.824	0.643917
Unstimulated	1	28	582	389.682	315.748	0.644932
Unstimulated	1	28	585	389.766	315.65	0.644539
Unstimulated	1	28	588	389.639	315.752	0.644522
Unstimulated	1	28	591	389.621	315.795	0.644847
Unstimulated	1	28	594	389.526	315.818	0.644685
Unstimulated	1	28	597	389.543	315.78	0.645441
Unstimulated	1	28	600	389.5	315.852	0.645009
Unstimulated	1	28	603	389.576	315.77	0.643238
Unstimulated	1	28	606	389.798	315.686	0.642324
Unstimulated	1	28	609	389.587	315.803	0.642291
Unstimulated	1	28	612	389.655	315.725	0.644767
Unstimulated	1	28	615	389.587	315.803	0.644364
Unstimulated	1	28	618	389.692	315.63	0.644936
Unstimulated	1	28	621	389.616	315.73	0.643802
Unstimulated	1	28	624	389.666	315.678	0.643583
Unstimulated	1	28	627	389.775	315.698	0.642583
Unstimulated	1	28	630	389.576	315.781	0.643774
Unstimulated	1	28	633	389.5	315.787	0.644437
Unstimulated	1	28	636	389.591	315.756	0.64478
Unstimulated	1	28	639	389.613	315.61	0.643984
Unstimulated	1	28	642	389.561	315.762	0.643285
Unstimulated	1	28	645	389.707	315.5	0.643351
Unstimulated	1	28	648	389.597	315.702	0.643212
Unstimulated	1	28	651	389.644	315.548	0.644317
Unstimulated	1	28	654	389.373	315.82	0.644281
Unstimulated	1	28	657	389.494	315.667	0.64578
Unstimulated	1	28	660	389.613	315.598	0.644578
Unstimulated	1	28	663	389.497	315.596	0.645785
Unstimulated	1	28	666	389.468	315.799	0.644312
Unstimulated	1	28	669	389.518	315.726	0.645315
Unstimulated	1	28	672	389.309	315.838	0.645045
Unstimulated	1	28	675	389.426	315.701	0.646491
Unstimulated	1	28	678	389.316	315.83	0.647764
Unstimulated	1	28	681	389.215	316.125	0.647347
Unstimulated	1	28	684	389.376	315.742	0.646811
Unstimulated	1	28	687	389.349	315.826	0.645452
Unstimulated	1	28	690	389.414	315.747	0.646667
Unstimulated	1	28	693	389.43	315.849	0.64703
Unstimulated	1	28	696	389.506	315.767	0.646398
Unstimulated	1	28	699	389.664	315.676	0.646095
Unstimulated	1	28	702	389.494	315.792	0.643583
Unstimulated	1	28	705	389.602	315.512	0.644136
Unstimulated	1	28	708	389.659	315.515	0.643078
Unstimulated	1	28	711	389.449	315.693	0.644755
Unstimulated	1	28	714	389.542	315.692	0.644848
Unstimulated	1	28	717	389.633	315.804	0.64585
Unstimulated	1	28	720	389.569	315.787	0.646137
Unstimulated	1	28	723	389.423	315.836	0.646182
Unstimulated	1	28	726	389.618	315.606	0.64539
Unstimulated	1	28	729	389.503	315.609	0.645646
Unstimulated	1	28	732	389.646	315.582	0.645082
Unstimulated	1	28	735	389.622	315.613	0.64488
Unstimulated	1	28	738	389.622	315.613	0.644055
Unstimulated	1	28	741	389.618	315.606	0.64508
Unstimulated	1	28	744	389.575	315.746	0.644816
Unstimulated	1	28	747	389.66	315.639	0.645369
Unstimulated	1	28	750	389.569	315.732	0.645931
Unstimulated	1	28	753	389.617	315.734	0.647268
Unstimulated	1	28	756	389.485	315.698	0.647948
Unstimulated	1	28	759	389.479	315.756	0.647278
Unstimulated	1	28	762	389.449	315.781	0.645965
Unstimulated	1	14	0	180.018	213.007	0.695309
Unstimulated	1	14	3	181.651	209.674	0.670572
Unstimulated	1	14	6	181.492	210.157	0.65717
Unstimulated	1	14	9	181.778	209.532	0.66104
Unstimulated	1	14	12	181.402	210.352	0.659751
Unstimulated	1	14	15	181.681	209.649	0.660342
Unstimulated	1	14	18	181.739	209.64	0.657043
Unstimulated	1	14	21	181.725	209.647	0.656124
Unstimulated	1	14	24	181.838	209.497	0.658748
Unstimulated	1	14	27	181.577	210.169	0.658925
Unstimulated	1	14	30	181.787	209.706	0.65981
Unstimulated	1	14	33	181.763	209.87	0.657971
Unstimulated	1	14	36	181.788	209.759	0.656767
Unstimulated	1	14	39	181.955	209.399	0.657243
Unstimulated	1	14	42	181.847	209.82	0.65608
Unstimulated	1	14	45	181.895	209.588	0.657725
Unstimulated	1	14	48	181.789	209.955	0.655286
Unstimulated	1	14	51	181.978	209.33	0.655367
Unstimulated	1	14	54	181.939	209.635	0.653112
Unstimulated	1	14	57	182.034	209.264	0.651169
Unstimulated	1	14	60	182.138	209.007	0.653707
Unstimulated	1	14	63	181.723	210.185	0.65094
Unstimulated	1	14	66	182.187	208.894	0.654697
Unstimulated	1	14	69	181.916	209.689	0.649546
Unstimulated	1	14	72	182.141	209.039	0.653717
Unstimulated	1	14	75	181.914	209.657	0.651459
Unstimulated	1	14	78	182.095	209.25	0.655584
Unstimulated	1	14	81	181.898	209.898	0.653577
Unstimulated	1	14	84	182.068	209.281	0.654762
Unstimulated	1	14	87	182.021	209.44	0.653305
Unstimulated	1	14	90	181.953	209.685	0.653673
Unstimulated	1	14	93	181.956	209.533	0.651745
Unstimulated	1	14	96	182.155	209.137	0.650245
Unstimulated	1	14	99	182.039	209.384	0.652531
Unstimulated	1	14	102	181.945	209.84	0.650691
Unstimulated	1	14	105	182.338	208.796	0.651954
Unstimulated	1	14	108	181.975	209.547	0.649197
Unstimulated	1	14	111	182.14	209.187	0.65509
Unstimulated	1	14	114	181.889	209.974	0.655244
Unstimulated	1	14	117	182.002	209.668	0.654339
Unstimulated	1	14	120	182.184	209.155	0.65262
Unstimulated	1	14	123	182.031	209.48	0.651256
Unstimulated	1	14	126	182.049	209.396	0.652836
Unstimulated	1	14	129	182.135	209.297	0.650339
Unstimulated	1	14	132	182.238	209.009	0.6504
Unstimulated	1	14	135	182.095	209.436	0.651793
Unstimulated	1	14	138	181.998	209.746	0.652324
Unstimulated	1	14	141	182.194	209.192	0.649285
Unstimulated	1	14	144	182.386	208.736	0.64745
Unstimulated	1	14	147	182.122	209.257	0.643758
Unstimulated	1	14	150	182.498	208.549	0.646639
Unstimulated	1	14	153	182.105	209.515	0.643316
Unstimulated	1	14	156	182.443	208.708	0.650068
Unstimulated	1	14	159	181.952	209.899	0.647769
Unstimulated	1	14	162	182.33	209.058	0.648703
Unstimulated	1	14	165	182.406	208.943	0.642894
Unstimulated	1	14	168	182.424	208.842	0.641479
Unstimulated	1	14	171	182.512	208.684	0.642228
Unstimulated	1	14	174	182.337	209.003	0.644288
Unstimulated	1	14	177	182.29	209.067	0.647669
Unstimulated	1	14	180	182.227	209.313	0.649535
Unstimulated	1	14	183	182.124	209.421	0.649684
Unstimulated	1	14	186	182.253	209.114	0.648902
Unstimulated	1	14	189	182.178	209.246	0.648564
Unstimulated	1	14	192	182.219	209.259	0.649753
Unstimulated	1	14	195	182.152	209.435	0.649774
Unstimulated	1	14	198	182.171	209.265	0.64958
Unstimulated	1	14	201	182.177	209.382	0.647813
Unstimulated	1	14	204	182.312	209.137	0.647604
Unstimulated	1	14	207	182.214	209.165	0.645257
Unstimulated	1	14	210	182.367	208.96	0.645234
Unstimulated	1	14	213	182.34	209.054	0.647118
Unstimulated	1	14	216	181.993	209.763	0.647977
Unstimulated	1	14	219	182.355	209.196	0.650338
Unstimulated	1	14	222	182.162	209.508	0.647006
Unstimulated	1	14	225	182.421	208.901	0.649613
Unstimulated	1	14	228	182.164	209.487	0.649382
Unstimulated	1	14	231	182.227	209.316	0.652382
Unstimulated	1	14	234	182.148	209.482	0.649832
Unstimulated	1	14	237	182.315	209.082	0.646262
Unstimulated	1	14	240	182.392	208.932	0.646237
Unstimulated	1	14	243	182.147	209.518	0.647698
Unstimulated	1	14	246	182.216	209.326	0.649758
Unstimulated	1	14	249	182.221	209.302	0.647459
Unstimulated	1	14	252	182.377	209.038	0.647481
Unstimulated	1	14	255	182.159	209.389	0.646063
Unstimulated	1	14	258	182.424	208.902	0.647976
Unstimulated	1	14	261	182.209	209.34	0.647257
Unstimulated	1	14	264	182.255	209.259	0.646229
Unstimulated	1	14	267	182.507	208.758	0.644705
Unstimulated	1	14	270	182.293	209.183	0.642524
Unstimulated	1	14	273	182.436	208.884	0.6431
Unstimulated	1	14	276	182.404	209.101	0.641196
Unstimulated	1	14	279	182.498	208.978	0.64308
Unstimulated	1	14	282	182.193	209.362	0.644733
Unstimulated	1	14	285	182.268	209.238	0.649062
Unstimulated	1	14	288	182.051	209.655	0.648517
Unstimulated	1	14	291	182.333	209.062	0.647371
Unstimulated	1	14	294	182.376	208.931	0.642658
Unstimulated	1	14	297	182.498	208.629	0.640594
Unstimulated	1	14	300	182.424	208.835	0.63772
Unstimulated	1	14	303	182.667	208.411	0.641371
Unstimulated	1	14	306	182.192	209.371	0.643805
Unstimulated	1	14	309	182.203	209.362	0.646617
Unstimulated	1	14	312	182.39	209.015	0.644583
Unstimulated	1	14	315	182.373	209.12	0.643043
Unstimulated	1	14	318	182.399	209.014	0.642855
Unstimulated	1	14	321	182.394	209.015	0.639766
Unstimulated	1	14	324	182.58	208.537	0.638247
Unstimulated	1	14	327	182.583	208.643	0.638387
Unstimulated	1	14	330	182.42	208.973	0.641766
Unstimulated	1	14	333	182.418	209.08	0.643238
Unstimulated	1	14	336	182.524	208.862	0.641158
Unstimulated	1	14	339	182.702	208.463	0.640359
Unstimulated	1	14	342	182.577	208.864	0.638301
Unstimulated	1	14	345	182.67	208.484	0.641388
Unstimulated	1	14	348	182.459	209.138	0.643216
Unstimulated	1	14	351	182.368	209.348	0.646515
Unstimulated	1	14	354	182.452	209.17	0.647152
Unstimulated	1	14	357	182.397	209.302	0.644925
Unstimulated	1	14	360	182.56	208.916	0.645068
Unstimulated	1	14	363	182.43	209.192	0.646451
Unstimulated	1	14	366	182.296	209.551	0.645086
Unstimulated	1	14	369	182.59	208.7	0.646134
Unstimulated	1	14	372	182.346	209.362	0.641856
Unstimulated	1	14	375	182.526	208.842	0.644428
Unstimulated	1	14	378	182.415	209.144	0.64131
Unstimulated	1	14	381	182.526	208.742	0.641999
Unstimulated	1	14	384	182.552	208.9	0.63922
Unstimulated	1	14	387	182.539	208.765	0.639327
Unstimulated	1	14	390	182.565	208.958	0.639432
Unstimulated	1	14	393	182.528	208.936	0.642122
Unstimulated	1	14	396	182.418	209.182	0.641498
Unstimulated	1	14	399	182.525	208.731	0.639781
Unstimulated	1	14	402	182.59	208.631	0.636582
Unstimulated	1	14	405	182.576	208.758	0.638485
Unstimulated	1	14	408	182.464	209.036	0.638941
Unstimulated	1	14	411	182.574	208.711	0.640095
Unstimulated	1	14	414	182.59	208.85	0.639501
Unstimulated	1	14	417	182.45	208.951	0.640524
Unstimulated	1	14	420	182.514	208.89	0.642452
Unstimulated	1	14	423	182.433	209.125	0.64069
Unstimulated	1	14	426	182.552	208.693	0.640016
Unstimulated	1	14	429	182.489	208.786	0.638067
Unstimulated	1	14	432	182.555	208.886	0.638363
Unstimulated	1	14	435	182.56	208.664	0.636068
Unstimulated	1	14	438	182.696	208.435	0.637761
Unstimulated	1	14	441	182.388	209.133	0.63722
Unstimulated	1	14	444	182.627	208.545	0.63817
Unstimulated	1	14	447	182.697	208.539	0.635881
Unstimulated	1	14	450	182.58	208.625	0.636335
Unstimulated	1	14	453	182.594	208.696	0.634948
Unstimulated	1	14	456	182.762	208.315	0.636973
Unstimulated	1	14	459	182.416	209.169	0.636288
Unstimulated	1	14	462	182.59	208.65	0.636748
Unstimulated	1	14	465	182.628	208.547	0.635109
Unstimulated	1	14	468	182.518	208.78	0.635438
Unstimulated	1	14	471	182.633	208.571	0.635882
Unstimulated	1	14	474	182.711	208.56	0.634379
Unstimulated	1	14	477	182.687	208.536	0.635389
Unstimulated	1	14	480	182.527	208.812	0.636855
Unstimulated	1	14	483	182.518	208.842	0.635941
Unstimulated	1	14	486	182.746	208.401	0.634097
Unstimulated	1	14	489	182.674	208.552	0.632852
Unstimulated	1	14	492	182.641	208.574	0.634171
Unstimulated	1	14	495	182.662	208.518	0.634515
Unstimulated	1	14	498	182.774	208.337	0.635333
Unstimulated	1	14	501	182.645	208.585	0.637316
Unstimulated	1	14	504	182.491	209.027	0.640196
Unstimulated	1	14	507	182.428	209.065	0.641037
Unstimulated	1	14	510	182.549	208.768	0.639481
Unstimulated	1	14	513	182.616	208.73	0.635591
Unstimulated	1	14	516	182.654	208.518	0.63345
Unstimulated	1	14	519	182.725	208.482	0.632647
Unstimulated	1	14	522	182.63	208.547	0.632329
Unstimulated	1	14	525	182.759	208.419	0.632129
Unstimulated	1	14	528	182.732	208.437	0.634552
Unstimulated	1	14	531	182.442	208.969	0.635753
Unstimulated	1	14	534	182.592	208.623	0.63591
Unstimulated	1	14	537	182.697	208.542	0.634474
Unstimulated	1	14	540	182.545	208.783	0.633858
Unstimulated	1	14	543	182.585	208.556	0.635101
Unstimulated	1	14	546	182.559	208.607	0.635205
Unstimulated	1	14	549	182.554	208.805	0.637143
Unstimulated	1	14	552	182.516	208.732	0.637748
Unstimulated	1	14	555	182.456	208.884	0.636318
Unstimulated	1	14	558	182.658	208.464	0.63238
Unstimulated	1	14	561	182.818	208.015	0.63066
Unstimulated	1	14	564	182.611	208.602	0.630853
Unstimulated	1	14	567	182.585	208.538	0.632298
Unstimulated	1	14	570	182.719	208.311	0.632594
Unstimulated	1	14	573	182.536	208.563	0.633614
Unstimulated	1	14	576	182.598	208.512	0.634291
Unstimulated	1	14	579	182.583	208.524	0.636493
Unstimulated	1	14	582	182.467	208.844	0.634351
Unstimulated	1	14	585	182.685	208.303	0.63561
Unstimulated	1	14	588	182.511	208.607	0.633121
Unstimulated	1	14	591	182.52	208.522	0.635921
Unstimulated	1	14	594	182.445	208.791	0.636874
Unstimulated	1	14	597	182.36	208.866	0.635718
Unstimulated	1	14	600	182.631	208.216	0.632674
Unstimulated	1	14	603	182.569	208.243	0.6296
Unstimulated	1	14	606	182.516	208.358	0.631194
Unstimulated	1	14	609	182.491	208.464	0.632368
Unstimulated	1	14	612	182.467	208.434	0.633052
Unstimulated	1	14	615	182.568	208.381	0.632414
Unstimulated	1	14	618	182.516	208.32	0.632654
Unstimulated	1	14	621	182.355	208.551	0.632894
Unstimulated	1	14	624	182.478	208.347	0.632409
Unstimulated	1	14	627	182.505	208.321	0.631747
Unstimulated	1	14	630	182.406	208.509	0.631353
Unstimulated	1	14	633	182.394	208.434	0.631031
Unstimulated	1	14	636	182.522	208.308	0.631319
[truncated: 44,908 more rows]

## Sheet: Fig. 4b, SFig.8b
Fig. 4b Dex 15h Dex					Fig. 4b Dex 22h Dex					SFig. 8b Dex 15h EGF
	Replicate1	Replicate2	Replicate3			Replicate1	Replicate2	Replicate3			Replicate1	Replicate2	Replicate3
GO289	0.888249	0.451593	0.776035		GO289	0.941357	1.08633	1.27317		GO289	1.23647	1.0986	0.380125
Unstimulated	1	1	1		Unstimulated	1	1	1		Unstimulated	1	1	1
5 min	2.79845	1.77508	1.03882		5 min	0.727396	2.2669	3.16048		5 min	1.02913	1.21311	2.46444
15 min	5.60447	6.58064	2.25481		15 min	1.22377	2.53942	3.02107		15 min	1.88705	1.18385	1.65676
30 min	3.92836	5.78221	4.59531		30 min	1.50544	2.06241	3.18683		30 min	0.925144	2.07587	2.11211
15 min + GO289	0.555516	0.941094	1.62035		15 min + GO289	1.27672	0.684593	1.43822		15 min + GO289	0.342225	1.31998	0.466542

## Sheet: Fig. 4c,d
Undetrended																			Detrended
	Unstimulated				Dex						Dex + GO289									Unstimulated				Dex						Dex + GO289
Time [h]	Replicate1	Replicate2	Replicate3	Replicate4	Replicate1	Replicate2	Replicate3	Replicate4	Replicate5	Replicate6	Replicate1	Replicate2	Replicate3	Replicate4	Replicate5	Replicate6			Time [h]	Replicate1	Replicate2	Replicate3	Replicate4	Replicate1	Replicate2	Replicate3	Replicate4	Replicate5	Replicate6	Replicate1	Replicate2	Replicate3	Replicate4	Replicate5	Replicate6		Stimulation	Replicate	Period	Amplitude	Phase shift compared to Unstimulated
0.288888	37610	39567	35906	34297	41051	44775	45819	27065	30901	27515	58551	61692	61402	30815	27661	21743			0.288888																		Unstimulated #1	1	25.2874	0.979138	0.0224354
0.455555	28650	30587	25549	25083	30112	30923	31677	22634	24270	22806	36763	34225	32134	24237	24266	19914			0.455555																		Unstimulated #2	2	25.6027	1.02086	-0.0224354
0.622222	26236	27811	22839	22468	26947	27227	28071	20498	22124	20760	31825	29306	26368	21904	21868	18660			0.622222																		Unstimulated #3	3	24.0527	1.13267	0.405213
0.788888	24194	25797	21054	20678	25295	25505	26345	18888	20232	19099	29161	27347	24136	20191	20840	17628			0.788888																		Unstimulated #4	4	25.1619	0.867332	-0.405213
0.955555	23035	25090	19876	19243	24451	24249	24962	17608	19014	17830	27257	25830	22913	19255	19109	16672			0.955555																		Dex	1	24.739	1.65582	-1.00827
1.12222	22797	24577	18715	18206	23561	24174	24299	16854	18085	17394	26874	24948	22133	17787	18655	16795			1.12222																		Dex	2	24.6204	1.51915	-1.15712
1.28889	22844	24226	18061	18038	23104	23630	24309	16843	17918	16864	26325	24457	22036	17435	18434	17140			1.28889																		Dex	3	24.6796	1.67392	-1.4272
1.45555	22328	23721	18677	18494	22673	23695	24513	17371	18368	17090	26214	24466	21997	17797	19268	17970			1.45555																		Dex	4	23.8864	1.29074	-1.15323
1.62222	23342	24303	18929	19529	22830	23927	25238	17740	19093	17783	26301	24832	22019	18275	19883	25101			1.62222																		Dex	5	24.2212	1.23909	-1.61823
1.78889	32463	34106	27330	28007	32539	33691	34928	25297	26966	25259	37835	35527	32684	26934	27145	25077			1.78889																		Dex	6	23.9416	1.34823	-1.50145
1.95555	31308	33101	26339	27145	31273	32443	33736	25021	26493	24950	36203	34089	31197	26441	27078	25962			1.95555																		Dex + GO289	1	24.4445	0.937476	0.32359
2.12222	31798	33613	26645	27651	31544	32614	34015	25752	27137	25659	35926	33561	30509	27117	27927	27090			2.12222																		Dex + GO289	2	24.8588	0.929994	-0.0156383
2.28889	32796	34643	27550	28712	32394	33531	35062	26781	28201	26678	36761	34413	31305	28211	29032	28436			2.28889																		Dex + GO289	3	25.0407	0.80855	-0.06811
2.45555	33996	35853	28707	29996	33497	34699	36348	28026	29436	27878	37910	35581	32456	29514	30347	29911			2.45555																		Dex + GO289	4	23.7224	1.16433	0.566257
2.62222	35324	37199	30028	31457	34730	35968	37778	29397	30879	29258	39254	36918	33775	31014	31811	31522			2.62222																		Dex + GO289	5	23.8864	1.36892	-0.00040877
2.78889	36759	38653	31537	33120	36057	37354	39289	30946	32463	30779	40717	38362	35206	32644	33471	33267			2.78889																		Dex + GO289	6	23.8864	1.31124	-0.0662451
2.95555	38206	40147	33158	34891	37451	38743	40832	32584	34186	32403	42241	39874	36742	34430	35213	35107			2.95555
3.12222	39651	41659	34900	36762	38866	40158	42374	34320	35998	34149	43791	41410	38284	36334	37073	36983			3.12222
3.28889	41120	43195	36677	38695	40303	41570	43907	36099	37865	35952	45346	42946	39827	38285	38964	38869			3.28889
3.45555	42540	44703	38533	40636	41731	42971	45405	37900	39753	37766	46898	44464	41369	40296	40890	40629			3.45555
3.62222	43708	45916	40217	42431	42895	44101	46656	39570	41455	39453	48185	45769	42703	42090	42686	42426			3.62222
3.78889	44877	47129	41997	44237	44059	45230	47908	41254	43230	41164	49472	47073	44038	43940	44512	44302			3.78889
3.95555	46045	48342	43835	46164	45223	46360	49159	43003	45054	42924	50759	48378	45373	45860	46436	46133			3.95555
4.12222	47204	49556	45720	48117	46386	47489	50410	44760	46945	44743	52046	49683	46708	47814	48307	47959			4.12222
4.28889	48256	50680	47614	50054	47479	48537	51546	46508	48819	46517	53217	50878	47974	49729	50182	49706			4.28889
4.45583	49225	51675	49440	51959	48465	49475	52586	48186	50615	48274	54261	51952	49093	51574	51971	51425			4.45583
4.6225	50045	52554	51253	53821	49320	50312	53464	49811	52372	49965	55188	52944	50110	53350	53753	53076			4.6225
4.78917	50714	53333	52982	55573	50082	50984	54178	51359	54069	51598	55963	53728	50979	55073	55469	54640			4.78917
4.95583	51263	53919	54680	57270	50683	51485	54755	52889	55714	53172	56592	54346	51698	56768	57099	56131			4.95583
5.1225	51676	54378	56341	58917	51138	51862	55162	54337	57271	54692	57070	54825	52276	58337	58672	57603			5.1225
5.28917	51948	54735	57975	60480	51482	52112	55432	55704	58801	56135	57414	55154	52663	59828	60184	59010			5.28917
5.45583	52100	54917	59503	62010	51714	52226	55594	57063	60276	57556	57624	55362	52940	61215	61641	60325			5.45583
5.6225	52161	55015	60974	63466	51823	52237	55605	58326	61655	58859	57716	55420	53111	62577	63045	61624			5.6225
5.78917	52068	54989	62406	64889	51855	52125	55472	59563	62977	60151	57712	55384	53140	63872	64409	62831			5.78917
5.95583	51831	54857	63796	66239	51732	51915	55240	60711	64281	61417	57581	55238	53026	65104	65710	64006			5.95583
6.1225	51556	54684	65158	67576	51522	51638	54922	61875	65529	62613	57345	54983	52849	66297	66993	65179			6.1225
6.28917	51203	54365	66440	68804	51239	51290	54535	62946	66776	63772	57053	54650	52569	67442	68229	66350			6.28917
6.45583	50788	54018	67742	70074	50899	50879	54132	64098	67969	64926	56662	54251	52177	68578	69478	67449			6.45583
6.6225	50352	53641	69029	71301	50530	50463	53705	65170	69158	66044	56260	53833	51745	69630	70676	68565			6.6225
6.78889	49890	53239	70318	72500	50142	50033	53234	66250	70321	67168	55808	53389	51280	70667	71876	69700			6.78889
6.95583	49383	52793	71593	73726	49689	49535	52725	67346	71499	68273	55328	52904	50777	71701	73064	70806			6.95583
7.12222	48865	52322	72873	74936	49225	49012	52197	68403	72666	69352	54812	52383	50259	72749	74295	71903			7.12222
7.28889	48327	51826	74124	76154	48710	48471	51639	69446	73833	70454	54273	51821	49695	73822	75527	73003			7.28889
7.45556	47774	51320	75394	77365	48182	47899	51068	70566	75021	71569	53723	51253	49112	74838	76755	74113			7.45556
7.62222	47162	50768	76665	78623	47618	47319	50462	71642	76217	72655	53130	50653	48498	75933	77984	75223			7.62222
7.78889	46546	50205	77968	79908	47038	46710	49850	72747	77388	73783	52535	50033	47870	77026	79231	76313			7.78889
7.95556	45901	49623	79263	81142	46440	46091	49188	73858	78606	74882	51918	49390	47209	78094	80485	77421			7.95556
8.12222	45262	49019	80528	82416	45836	45454	48542	74989	79850	76010	51288	48741	46528	79220	81739	78515			8.12222
8.28889	44639	48399	81857	83697	45226	44824	47904	76116	81076	77100	50676	48134	45856	80314	83005	79657			8.28889
8.45556	44015	47798	83167	85004	44620	44225	47278	77244	82342	78229	50064	47552	45183	81388	84309	80802			8.45556
8.62222	43421	47229	84471	86292	44040	43642	46696	78383	83610	79343	49499	46953	44527	82523	85611	81923			8.62222
8.78889	42822	46639	85785	87606	43451	43085	46124	79547	84834	80478	48958	46375	43916	83643	86923	83024			8.78889
8.95556	42247	46107	87090	88864	42885	42566	45575	80642	86067	81561	48421	45815	43322	84770	88226	84181			8.95556
9.12222	41690	45582	88451	90197	42372	42063	45055	81822	87310	82723	47903	45299	42732	85881	89521	85269			9.12222
9.28889	41200	45088	89762	91469	41853	41594	44573	82952	88576	83813	47404	44804	42184	86953	90780	86385			9.28889
9.45556	40763	44648	91067	92800	41385	41140	44119	84138	89864	84939	46951	44329	41694	88069	92109	87506			9.45556
9.62222	40330	44207	92350	94127	40948	40733	43688	85305	91103	86065	46535	43884	41188	89145	93389	88548			9.62222
9.78889	39921	43836	93653	95442	40524	40330	43308	86480	92317	87164	46145	43478	40724	90225	94626	89590			9.78889
9.95556	39571	43468	94930	96738	40125	39985	42937	87626	93546	88278	45810	43108	40300	91253	95882	90650			9.95556
10.1222	39239	43127	96176	97998	39755	39646	42580	88754	94738	89353	45481	42753	39911	92321	97115	91680			10.1222
10.2889	38932	42812	97373	99235	39400	39317	42267	89818	95950	90383	45204	42411	39551	93344	98287	92695			10.2889
10.4556	38665	42540	98567	100471	39111	39052	41992	90910	97144	91428	44949	42108	39228	94336	99485	93669			10.4556
10.6222	38407	42289	99712	101645	38831	38811	41731	91971	98307	92406	44730	41837	38916	95277	100563	94695			10.6222
10.7889	38166	42064	100900	102860	38600	38589	41494	93067	99457	93397	44535	41606	38647	96203	101698	95650			10.7889
10.9556	37939	41849	102017	103983	38382	38390	41268	94053	100543	94379	44348	41379	38393	97139	102754	96620			10.9556
11.1222	37768	41677	103110	105052	38194	38199	41075	95059	101614	95323	44203	41180	38169	98015	103808	97539			11.1222
11.2889	37598	41512	104162	106130	38022	38035	40885	96062	102682	96256	44060	40999	37957	98848	104841	98498			11.2889
11.4556	37455	41365	105216	107202	37863	37880	40744	97042	103694	97178	43939	40839	37774	99683	105852	99378			11.4556
11.6222	37311	41240	106280	108227	37712	37747	40606	97968	104676	98068	43829	40684	37610	100468	106822	100278			11.6222
11.7889	37196	41131	107274	109245	37583	37641	40497	98896	105643	98980	43747	40548	37459	101247	107770	101157			11.7889
11.9558	37093	41048	108263	110191	37470	37550	40398	99790	106585	99821	43673	40426	37331	102036	108702	102014			11.9558
12.1225	37015	40969	109271	111133	37386	37463	40307	100709	107505	100653	43609	40338	37229	102772	109596	102824			12.1225
12.2892	36947	40915	110188	112065	37313	37390	40215	101559	108409	101457	43552	40258	37128	103497	110481	103653			12.2892
12.4558	36887	40878	111089	113008	37245	37326	40143	102407	109284	102277	43515	40198	37041	104208	111336	104414			12.4558
12.6225	36847	40855	111964	113891	37183	37274	40080	103184	110132	103010	43503	40142	36965	104901	112175	105204			12.6225
12.7892	36813	40837	112838	114761	37146	37225	40030	103954	110960	103776	43494	40087	36898	105598	113014	105952			12.7892
12.9558	36784	40823	113670	115581	37111	37188	39983	104681	111722	104492	43488	40040	36836	106251	113757	106670			12.9558
13.1225	36756	40811	114488	116344	37080	37152	39938	105384	112475	105184	43484	39999	36794	106878	114497	107388			13.1225
13.2892	36732	40807	115234	117139	37056	37125	39895	106055	113189	105895	43483	39961	36760	107487	115219	108051			13.2892
13.4558	36710	40813	115938	117853	37039	37103	39863	106633	113870	106521	43486	39928	36729	108075	115869	108676			13.4558
13.6225	36693	40823	116604	118555	37030	37082	39841	107233	114515	107131	43496	39897	36704	108624	116502	109267			13.6225
13.7892	36688	40844	117282	119234	37032	37063	39819	107828	115099	107713	43514	39880	36686	109181	117132	109816			13.7892
13.9558	36689	40885	117894	119829	37039	37059	39800	108346	115638	108254	43538	39873	36671	109693	117690	110378			13.9558
14.1225	36705	40939	118500	120406	37052	37072	39790	108838	116180	108782	43589	39877	36660	110203	118247	110871			14.1225
14.2889	36699	40944	118999	120936	37047	37060	39780	109301	116666	109266	43596	39868	36647	110648	118725	111358			14.2889
14.4558	37589	41841	119493	121448	37870	37805	40559	109745	117145	109699	44032	40193	36973	111080	119213	111807			14.4558
14.6222	38505	42742	119962	121943	38699	38553	41339	110188	117563	110129	44481	40530	37308	111461	119710	112239			14.6222
14.7889	39441	43657	120366	122353	39528	39308	42124	110608	117943	110505	44935	40874	37644	111835	120138	112657			14.7889
14.9556	40388	44582	120746	122735	40361	40074	42916	111027	118303	110856	45396	41221	37991	112197	120565	112911			14.9556
15.1222	41353	45541	120983	122977	41193	40842	43709	111254	118520	111077	45861	41586	38340	112429	120812	113452			15.1222
15.2889	42337	46502	121312	123323	42028	41619	44510	111942	118835	111373	46329	41955	38696	112740	121178	113907			15.2889
15.4556	43333	47489	121563	123638	42862	42396	45327	112574	119079	111642	46797	42338	39067	112975	121470	114362			15.4556
15.6222	44330	48490	121762	123906	43696	43178	46145	113158	119308	111904	47285	42736	39452	113196	121738	114783			15.6222
15.7889	45337	49503	121954	124118	44531	43974	46970	113727	119513	112120	47789	43136	39847	113383	121953	115172			15.7889
15.9556			122141	124301				114282	119692	112293				113569	122163	115542			15.9556
16.1222																			16.1222
16.2889																			16.2889
16.4556																			16.4556
16.6222																			16.6222
16.7889																			16.7889
17.1222	47350	51552	122254	124412	46199	45566	48619	114805	119770	112455	48800	43941	40645	113708	122328	115878			17.1222
17.2889	48356	52570	122292	124500	47033	46361	49444	115326	119668	112503	49311	44343	41045	113842	122475	116185			17.2889	-3140	-3815	1358	1229	1720	741	100	-230	25437	26551	32011	33027	35994	26306	33470	33874
17.4556	49361	53588	122183	124453	47866	47152	50268	115807	119534	112394	49822	44747	41446	113842	122590	116484			17.4556	-2186	-2846	2300	2138	2676	1395	664	333	25727	26962	32011	33036	36005	27087	33490	33848
17.6222	50366	54604	121368	123928	48700	47944	51093	117108	118492	111580	50333	45149	41845	113376	122565	117290			17.6222	-1177	-1875	3247	3051	3637	2054	1230	898	26029	27033	32122	33006	36114	27554	33491	34018
17.7889	51371	55639	120991	123615	49534	48735	51915	117467	117938	111151	50842	45551	42247	113084	122416	117367			17.7889	-210	-881	4198	3965	4598	2714	1799	1469	27190	27254	33495	34348	37079	28736	34796	34712
17.9556	52447	56718	120494	123206	50368	49527	52732	117752	117335	110594	51349	45954	42649	112648	122238	117400			17.9556	853	159	5152	4882	5554	3375	2372	2043	27687	27465	33487	34179	36799	29242	34722	34566
18.1222	53528	57799	119935	122747	51193	50318	53547	118005	116603	110007	51852	46356	43052	112181	122020	117385			18.1222	1922	1203	6098	5799	6510	4033	2944	2620	27985	27455	33346	33893	36480	29688	34566	34313
18.2889	54631	58902	119285	122176	52007	51109	54354	118152	115749	109293	52348	46759	43451	111510	121778	117330			18.2889	3013	2271	7034	6716	7457	4685	3517	3193	28230	27431	33184	33587	36043	30114	34371	33610
18.4556	55743	60023	118566	121556	52814	51890	55159	118284	114794	108472	52841	47154	43847	110823	121506	117262			18.4556	4113	3358	7963	7623	8401	5335	4082	3679	28444	27381	32829	33164	35494	30446	34077	33631
18.6222	56906	61185	117744	120830	53615	52654	55958	118389	113755	107579	53306	47540	44244	110045	121213	117168			18.6222	5264	4486	8885	8511	9338	5955	4637	4249	28623	27321	32467	32644	34458	30776	33746	32790
18.7889	57084	61396	116839	120048	53609	52664	55957	118422	112610	106594	53330	47557	44262	109183	120898	116985			18.7889	5429	4662	9000	8644	9388	6133	4823	4438	28773	27244	32024	32061	34139	31091	33321	32261
18.9556	57397	61789	115850	119149	53603	52701	55975	118374	111393	105516	53413	47623	44324	108219	120545	116764			18.9556	5728	5021	9113	8802	9540	6370	5055	4671	28923	27159	31505	31395	32935	31345	32851	31662
19.1222	57706	62198	114806	118194	53596	52736	55993	118303	110037	104367	53481	47682	44378	107182	120324	116406			19.1222	6021	5401	9224	8956	9690	6589	5279	4893	29058	27066	31277	30645	32063	31530	32275	30990
19.2889	58036	62619	114131	117523	53590	52767	56012	118001	109117	103589	53544	47736	44430	106445	119958	116009			19.2889	6334	5779	9334	9104	9838	6801	5495	5111	29116	26571	30217	29832	31061	31702	31655	30274
19.4556	58381	63055	112968	116462	53584	52787	56023	117525	107595	102299	53591	47788	44476	105263	119579	115536			19.4556	6661	6179	9442	9238	9976	6995	5707	5321	29148	26972	30229	29389	30891	32026	31274	29939
19.6225	58744	63475	111695	115291	53578	52807	56035	116988	106027	100870	53631	47824	44519	103959	119151	115049			19.6225	6970	6559	9629	9397	10197	7272	5900	5613	28957	26866	29423	28463	29738	31816	30581	29530
19.7892	59090	63917	110398	114054	53565	52816	56039	116409	104283	99345	53665	47856	44555	102581	118711	114489			19.7892	7288	6960	9725	9511	10322	7448	6146	5807	28845	26759	28503	27407	28548	31557	29788	28618
19.9558	59434	64348	109013	112747	53552	52824	56028	115792	102476	97762	53695	47864	44573	101081	118199	113890			19.9558	7601	7348	9818	9619	10427	7617	6302	5981	28668	26616	27517	26264	27191	31266	28941	27693
20.1225	59784	64775	107520	111348	53534	52830	55989	115113	100561	96074	53696	47854	44562	99491	117656	113267			20.1225	7918	7729	9902	9722	10501	7754	6435	6121	28488	26473	26418	25070	25779	30947	28034	26691
20.2892	60122	65198	105951	109880	53506	52814	55926	114348	98620	94297	53656	47840	44540	97797	117060	112514			20.2892	8219	8104	9974	9799	10546	7847	6561	6247	28245	26271	25236	23780	24268	30577	27046	25591
20.4558	60462	65617	104356	108354	53476	52777	55855	113505	96701	92478	53611	47807	44503	95987	116448	111745			20.4558	8520	8472	10039	9852	10580	7931	6665	6354	27974	26049	24021	22408	22739	30131	25999	24426
20.6225	60802	66038	102793	106814	53442	52741	55781	112559	94678	90682	53563	47760	44456	94185	115776	110838			20.6225	8818	8839	10097	9901	10607	8037	6752	6447	27690	25788	22571	21002	21240	29617	24905	23245
20.7892	61143	66460	101176	105187	53388	52689	55674	111521	92719	88832	53479	47710	44403	92271	115012	109916			20.7892	9113	9204	10131	9932	10597	8072	6832	6531	27286	25522	21287	19627	19645	29011	23806	22106
20.9558	61483	66882	99560	103504	53326	52614	55539	110425	90692	86912	53377	47639	44333	90409	114239	108933			20.9558	9405	9566	10152	9936	10555	8086	6888	6593	26876	25208	19823	18205	18123	28322	22631	20924
21.1225	61825	67305	97910	101840	53243	52537	55402	109249	88636	84996	53269	47557	44255	88506	113468	107905			21.1225	9696	9927	10152	9934	10508	8091	6930	6645	26339	24815	18418	16721	16540	27585	21342	19752
21.2892	62166	67705	96180	100134	53150	52427	55244	108004	86565	83061	53160	47469	44168	86534	112604	106770			21.2892	9983	10262	10129	9904	10436	8092	6932	6684	25796	24424	16979	15138	14936	26777	20136	18557
21.4558	62441	68062	94445	98409	53044	52311	55085	106672	84474	81137	53047	47367	44074	84556	111663	105592			21.4558	10203	10552	10094	9850	10360	8087	6951	6712	25202	24046	15478	13763	13325	25933	18899	17291
21.6222	62706	68415	92705	96650	52938	52192	54887	105298	82389	79161	52919	47260	43955	82542	110707	104316			21.6222	10497	10837	10057	9810	10242	8063	6962	6713	24573	23587	13978	12163	11701	25000	17652	16029
21.7892	62939	68736	90977	94877	52809	52057	54687	103935	80300	77218	52768	47141	43832	80618	109604	103010			21.7892	10585	11087	9994	9741	10118	8015	6958	6707	23805	23063	12449	10640	10090	24034	16380	14772
21.9556	63164	69019	89198	93065	52673	51885	54483	102453	78264	75279	52615	47018	43693	78577	108420	101621			21.9556	10842	11297	9921	9632	9988	7962	6948	6681	23084	22535	11016	9156	8482	23089	15104	13535
22.1225	63324	69254	87431	91265	52526	51708	54253	100932	76190	73333	52462	46888	43553	76589	107151	100127			22.1225	10847	11458	9834	9515	9828	7908	6928	6652	22172	21870	9472	7683	6934	22032	13798	12256
22.2889	63471	69469	85674	89424	52377	51529	54010	99306	74155	71415	52301	46741	43401	74588	105774	98619			22.2889	11030	11598	9743	9395	9653	7844	6889	6609	21290	21135	7987	6210	5354	20946	12511	10998
22.4556	63590	69610	83918	87624	52212	51349	53764	97641	72118	69504	52123	46593	43243	72640	104341	97003			22.4556	11088	11662	9634	9270	9472	7761	6847	6557	20332	20324	6494	4770	3820	19762	11193	9758
22.6222	63679	69728	82113	85778	52040	51147	53505	95875	70168	67595	51920	46424	43064	70644	102846	95367			22.6222	11076	11703	9515	9121	9276	7651	6782	6483	19279	19416	5058	3047	2290	18548	9564	8712
22.7889	63728	69823	80337	83956	51865	50919	53225	94123	68251	65725	51720	46247	42887	68721	101267	93647			22.7889	11060	11719	9391	8870	9057	7543	6621	6424	17863	18461	3581	1632	854	17241	8261	7253
22.9556	63747	69887	78573	82115	51657	50684	52927	92336	66369	63909	51528	46063	42709	66833	99573	91977			22.9556	11014	11705	9233	8685	8817	7442	6538	6345	16706	17454	2180	262	-545	15956	6989	6226
23.1222	63732	69929	76844	80315	51439	50429	52608	90523	64506	62164	51310	45866	42528	64980	97864	90216			23.1222	10932	11667	9062	8478	8532	7314	6441	6263	15536	16371	819	-1049	-1902	14643	5706	5020
23.2889	63716	69938	75092	78526	51220	50175	52279	88674	62733	60447	51091	45656	42341	63161	96122	88456			23.2889	10850	11597	8888	8271	8278	7183	6329	6172	14290	15183	-504	-2285	-2973	13311	4470	3856
23.4556	63689	69931	73347	76746	50996	49912	51929	86771	60976	58737	50873	45429	42147	61388	94379	86679			23.4556	10756	11385	8708	8052	7956	7053	6199	6074	13100	13988	-1788	-3487	-4200	11950	3253	2675
23.6222	63638	69913	71654	75002	50729	49619	51590	84876	59274	57098	50635	45206	41954	59675	92604	84850			23.6222	10638	11412	8482	7802	7666	6902	6071	5975	11828	12768	-3561	-4678	-5407	10543	2051	1507
23.7889	63577	69883	69967	73267	50470	49319	51267	83021	57599	55532	50416	44976	41759	57999	90810	83045			23.7889	10510	11175	8263	7544	7391	6683	5936	5874	10563	11736	-4194	-5792	-6554	8975	1214	397
23.9556	63512	69840	68312	71543	50203	49035	50935	81170	55979	53998	50179	44736	41543	56384	88960	81219			23.9556	10378	11051	8069	7299	7129	6616	5789	5739	9288	10318	-5870	-6830	-7975	7618	-255	-980
24.1222	63444	69780	66685	69861	49926	48752	50593	79356	54444	52496	49926	44510	41317	54848	87120	79506			24.1222	10242	11040	7758	7055	6831	6363	5655	5605	7967	9069	-6939	-7831	-9042	6272	-1072	-2051
24.2889	63363	69700	65114	68219	49635	48439	50254	77583	52923	51047	49674	44258	41089	53381	85321	77737			24.2889	10095	10880	7573	6779	6535	6196	5495	5467	6677	7772	-7927	-8796	-10019	4653	-2466	-3089
24.4556	63264	69610	63549	66610	49338	48138	49930	75790	51498	49693	49424	44024	40872	51872	83552	76045			24.4556	9929	10711	7241	6513	6251	6029	5429	5340	5373	6492	-8841	-9470	-10978	3401	-3202	-4066
24.6222	63138	69508	62048	65021	49022	47818	49575	74081	50065	48396	49142	43753	40618	50481	81844	74356			24.6222	9737	10530	6959	6227	5935	5830	5246	5176	4187	5260	-9795	-10514	-11837	2134	-4207	-5032
24.7889	62994	69389	60556	63444	48708	47508	49232	72387	48751	47127	48858	43485	40354	49122	80127	72728			24.7889	9527	10333	6676	6011	5628	5628	5065	5000	2952	4064	-10627	-11038	-12699	958	-5187	-5929
24.9556	62833	69234	59099	61928	48358	47169	48858	70787	47456	45910	48542	43206	40086	47835	78480	71138			24.9556	9357	10100	6357	5702	5289	5393	4873	4820	2112	2936	-11424	-11760	-13439	-199	-6151	-6813
25.1222	62668	69068	57672	60439	47994	46826	48513	69211	46234	44737	48210	42914	39824	46579	76825	69610			25.1222	9070	9857	6021	5387	4978	5141	4667	4645	655	1806	-12147	-12426	-14155	-1256	-7050	-7658
25.2889	62491	68901	56239	59016	47627	46462	48138	67660	45068	43631	47874	42631	39531	45372	75262	68125			25.2889	8886	9613	5681	5049	4634	4885	4468	4438	-118	751	-12835	-13044	-14795	-2284	-7918	-8468
25.4556	62298	68730	54883	57611	47262	46133	47759	66182	43895	42569	47530	42319	39224	44275	73766	66653			25.4556	8629	9365	5341	4745	4285	4620	4240	4217	-1156	-306	-13471	-13591	-15375	-3283	-8716	-9282
25.6222	62101	68554	53606	56240	46864	45764	47367	64707	42814	41539	47144	41971	38915	43143	72311	65263			25.6222	8369	9113	4966	4400	3920	4313	3975	3993	-2127	-1266	-13994	-14091	-15958	-4204	-9493	-10015
25.7889	61892	68367	52318	54904	46448	45375	46962	63326	41773	40513	46763	41637	38603	42077	70907	63898			25.7889	8096	8851	4572	4032	3541	4009	3722	3766	-3050	-2153	-14550	-14556	-16446	-5118	-10233	-10910
25.9556	61669	68155	51095	53614	46016	44959	46548	61941	40746	39533	46377	41270	38292	41033	69544	62590			25.9556	7810	8564	4160	3637	3152	3700	3436	3468	-3956	-2994	-15037	-15014	-16891	-5934	-10935	-11325
26.1222	61437	67946	49918	52360	45554	44551	46137	60658	39739	38619	45995	40926	37963	40064	68181	61310			26.1222	7516	8282	3717	3247	2763	3393	3172	3293	-4776	-3779	-15499	-15422	-17318	-6750	-11589	-12147
26.2889	61201	67712	48713	51126	45080	44159	45701	59364	38802	37713	45584	40556	37609	39066	66882	60105			26.2889	7218	7974	3260	2872	2301	3057	2881	2953	-5566	-4518	-15883	-15762	-17723	-7461	-12204	-12458
26.4556	60953	67485	47589	49944	44625	43739	45247	58135	37904	36837	45167	40175	37256	38123	65680	58855			26.4556	6908	7675	2820	2468	1913	2715	2577	2683	-6295	-5253	-16294	-16090	-18225	-8179	-12797	-13247
26.6222	60701	67262	46481	48789	44142	43308	44808	56941	37021	36003	44742	39776	36889	37227	64476	57671			26.6222	6601	7386	2357	2056	1454	2366	2257	2401	-6993	-5920	-16473	-16386	-18345	-8828	-13336	-13726
26.7889	60418	67020	45420	47678	43641	42884	44340	55799	36194	35228	44317	39382	36504	36359	63305	56534			26.7889	6270	7085	1880	1656	1015	2019	1943	2103	-7611	-6485	-16952	-16637	-18778	-9439	-13847	-14187
26.9556	60135	66760	44400	46592	43109	42419	43872	54690	35399	34452	43858	38997	36107	35528	62122	55389			26.9556	5946	6706	1376	1218	580	1698	1640	1794	-8271	-7048	-17060	-16826	-18988	-9740	-14311	-14600
27.1222	59844	66492	43414	45519	42617	41962	43400	53588	34611	33703	43420	38600	35703	34699	60984	54308			27.1222	5621	6354	958	793	145	1284	1326	1480	-8862	-7574	-17299	-16577	-19164	-10264	-14298	-14774
27.2892	59556	66194	42475	44511	42105	41502	42906	52517	33888	32947	42943	38198	35296	33922	59879	53274			27.2892	5219	6124	481	372	-272	945	1042	1224	-9058	-8110	-17533	-16730	-19184	-10775	-14715	-15116
27.4558	59270	65886	41543	43521	41588	41018	42411	51483	33187	32264	42459	37786	34889	33181	58819	52257			27.4558	4921	5786	4	-66	-723	545	719	908	-9595	-8596	-17714	-16887	-19288	-11250	-15066	-15409
27.6225	58923	65574	40642	42581	41065	40526	41925	50469	32508	31609	41973	37359	34499	32424	57790	51248			27.6225	4569	5451	-475	-508	-1161	146	383	612	-10064	-9047	-17856	-16969	-19367	-11683	-15399	-15694
27.7892	58586	65252	39772	41663	40551	40078	41437	49502	31861	30985	41510	36931	34086	31734	56775	50294			27.7892	4235	5114	-941	-902	-1597	-229	47	294	-10482	-9450	-18012	-17022	-19422	-12092	-15681	-15948
27.9558	58266	64924	38916	40764	40040	39617	40954	48545	31239	30384	41046	36487	33679	31096	55802	49339			27.9558	3984	4778	-1399	-1332	-2023	-602	-353	-16	-10879	-9818	-17633	-17041	-19443	-12448	-15940	-16170
28.1225	57920	64576	38103	39914	39561	39162	40492	47614	30651	29802	40607	36080	33297	30475	54800	48388			28.1225	3706	4500	-1849	-1757	-2458	-997	-717	-347	-11264	-10170	-18132	-17036	-19438	-12790	-16181	-16378
28.2892	57580	64223	37347	39127	39087	38705	40024	46723	30092	29239	40159	35674	32911	29881	53879	47511			28.2892	3433	4216	-2296	-2187	-2901	-1403	-1083	-683	-11591	-10477	-17670	-17012	-19399	-13101	-16373	-16542
28.4558	57252	63883	36642	38360	38640	38280	39583	45860	29571	28719	39731	35266	32510	29330	52943	46649			28.4558	3172	3944	-2718	-2585	-3319	-1791	-1452	-1036	-11916	-10811	-17652	-16970	-19330	-13367	-16504	-16651
28.6225	56897	63521	35938	37594	38188	37846	39134	45013	29081	28231	39318	34870	32125	28797	52020	45829			28.6225	2883	3650	-3147	-2995	-3745	-2167	-1812	-1375	-12233	-11062	-18074	-17366	-19224	-13601	-17117	-16710
28.7892	56531	63160	35299	36880	37764	37428	38719	44184	28619	27738	38915	34467	31759	28292	51126	45028			28.7892	2583	3356	-3549	-3389	-4140	-2534	-2181	-1697	-12882	-11326	-18479	-17730	-19598	-14231	-17731	-17266
28.9558	56175	62766	34683	36190	37318	36998	38312	43395	28196	27282	38505	34079	31418	27801	50234	44256			28.9558	2292	3028	-3975	-3797	-4527	-2910	-2537	-1996	-13517	-11997	-18857	-18100	-19943	-14845	-18296	-17760
29.1225	55799	62344	34061	35545	36914	36615	37928	42649	27798	26862	38121	33730	31072	27364	49382	43479			29.1225	1936	2672	-4325	-4159	-4892	-3211	-2855	-2301	-14113	-12641	-19221	-18434	-20250	-15421	-18838	-18232
29.2892	55404	61921	33486	34935	36515	36240	37553	41899	27424	26490	37738	33371	30714	26947	48554	42740			29.2892	1568	2259	-4666	-4481	-5209	-3508	-3134	-2570	-14692	-13286	-19531	-18731	-20532	-15955	-19338	-18712
29.4556	55020	61520	32913	34336	36147	35890	37178	41214	27104	26151	37371	33036	30354	26551	47767	42023			29.4556	1250	1875	-4972	-4772	-5521	-3787	-3388	-2839	-15243	-13892	-19822	-18981	-20790	-16495	-19803	-19146
29.6225	54648	61122	32392	33784	35796	35543	36811	40529	26812	25814	36999	32697	30031	26192	47027	41334			29.6225	889	1502	-5255	-5056	-5820	-4069	-3645	-3069	-15802	-14477	-20092	-19199	-20994	-16972	-20260	-19580
29.7889	54276	60743	31911	33259	35454	35195	36483	39886	26535	25521	36648	32368	29725	25876	46302	40663			29.7889	583	1155	-5524	-5336	-6075	-4327	-3890	-3281	-16324	-15023	-19860	-19414	-21169	-17040	-20670	-19964
29.9556	53919	60332	31436	32759	35122	34863	36183	39250	26296	25248	36296	32047	29405	25578	45569	40040			29.9556	276	784	-5778	-5595	-6296	-4584	-4125	-3504	-16425	-15108	-19586	-19126	-20843	-17062	-20575	-19831
30.1222	53545	59919	30998	32296	34819	34560	35884	38648	26068	25001	35982	31753	29086	25320	44890	39447			30.1222	-39	351	-5999	-5835	-6511	-4801	-4332	-3725	-16495	-15178	-19295	-18938	-20480	-17073	-20456	-19694
30.2889	53197	59508	30561	31835	34538	34252	35609	38069	25871	24761	35662	31464	28786	25074	44193	38874			30.2889	-388	64	-6192	-6059	-6697	-5021	-4533	-3926	-16545	-15256	-18965	-18605	-20108	-17048	-20433	-19041
30.4556	52828	59115	30162	31413	34275	33985	35347	37532	25689	24576	35373	31178	28503	24867	43577	38351			30.4556	-682	-264	-6361	-6237	-6864	-5208	-4744	-4029	-16750	-15279	-18627	-18268	-19709	-16997	-20276	-19354
30.6222	52485	58722	29777	31022	34018	33740	35101	37040	25553	24396	35093	30896	28236	24688	42939	37804			30.6222	-942	-584	-6520	-6387	-7010	-5384	-4932	-4189	-16716	-15321	-18252	-17879	-18813	-16901	-20083	-18669
30.7889	52143	58365	29421	30652	33776	33508	34883	36541	25435	24245	34825	30626	27969	24523	42337	37298			30.7889	-1192	-859	-6664	-6519	-7025	-5548	-5107	-4350	-16660	-15281	-17852	-17489	-18846	-16759	-19862	-18456
30.9556	51800	58014	29105	30325	33546	33301	34681	36071	25340	24106	34582	30391	27726	24378	41770	36809			30.9556	-1441	-1125	-6797	-6626	-7119	-5687	-5248	-4487	-16553	-15264	-17443	-17075	-17903	-16622	-19624	-18220
31.1222	51519	57663	28806	30012	33330	33102	34485	35642	25270	23989	34358	30168	27481	24264	41212	36332			31.1222	-1625	-1366	-6915	-6725	-7207	-5808	-5378	-4627	-16469	-15211	-17588	-16653	-17426	-16454	-19347	-17949
31.2889	51205	57337	28547	29739	33131	32904	34318	35206	25237	23898	34134	29970	27262	24156	40679	35892			31.2889	-1839	-1622	-7016	-6822	-7266	-5929	-5483	-4741	-16344	-14682	-16569	-16215	-16931	-16245	-19060	-17666
31.4556	50884	57015	28323	29502	32942	32726	34157	34834	25222	23832	33924	29778	27041	24079	40158	35479			31.4556	-2056	-1818	-7108	-6898	-7317	-6036	-5582	-4857	-16201	-15029	-16677	-15756	-16869	-16503	-18739	-17346
31.6222	50611	56704	28109	29281	32760	32562	34011	34472	25233	23772	33714	29590	26836	24017	39658	35101			31.6222	-2222	-2058	-7290	-6960	-7455	-6246	-5678	-5045	-16046	-14909	-16193	-15276	-16325	-16240	-18276	-17465
31.7889	50350	56415	27923	29064	32581	32424	33882	34121	25268	23749	33517	29402	26641	23970	39163	34745			31.7889	-2372	-2243	-7367	-6995	-7474	-6341	-5771	-5137	-15856	-14778	-15701	-14797	-15764	-16141	-18020	-17109
31.9556	50094	56150	27743	28866	32423	32289	33759	33795	25309	23750	33332	29237	26466	23951	38708	34389			31.9556	-2514	-2399	-7431	-7027	-7486	-6423	-5846	-5210	-15640	-14627	-15200	-14193	-15188	-15689	-17552	-16732
32.1222	49866	55916	27586	28721	32285	32167	33654	33486	25375	23760	33163	29078	26292	23967	38269	34058			32.1222	-2624	-2520	-7470	-7033	-7479	-6490	-5916	-5281	-15391	-14473	-14680	-13766	-14615	-15553	-17179	-16356
32.2889	49643	55670	27449	28576	32148	32069	33555	33218	25478	23811	33010	28921	26133	24006	37869	33726			32.2889	-2725	-2648	-7508	-7036	-7466	-6540	-5983	-5338	-15122	-14280	-14133	-13150	-14028	-15233	-16760	-15964
32.4556	49421	55452	27328	28467	32040	31983	33457	32957	25590	23867	32874	28782	25978	24059	37483	33440			32.4556	-2750	-2744	-7516	-7005	-7450	-6575	-6034	-5391	-14856	-14073	-13572	-12688	-13416	-14876	-16349	-15561
32.6222	49223	55257	27220	28363	31934	31897	33373	32700	25712	23945	32754	28648	25828	24139	37098	33185			32.6222	-2891	-2812	-7522	-6983	-7420	-6593	-6079	-5440	-14567	-13830	-13007	-12049	-12806	-14516	-15909	-15151
32.7889	49044	55075	27150	28283	31843	31824	33309	32500	25858	24040	32634	28523	25703	24230	36751	32928			32.7889	-2864	-2862	-7512	-6947	-7369	-6612	-6117	-5465	-14119	-13575	-12426	-11490	-12197	-14156	-15472	-14736
32.9556	48868	54889	27100	28218	31755	31755	33253	32305	26013	24138	32514	28408	25587	24327	36409	32701			32.9556	-2903	-2911	-7498	-6906	-7309	-6632	-6145	-5480	-13956	-13322	-11844	-10924	-11577	-13744	-15020	-14292
33.1222	48697	54686	27057	28182	31687	31698	33202	32124	26205	24256	32418	28297	25472	24449	36090	32480			33.1222	-2932	-2973	-7463	-6852	-7244	-6627	-6169	-5496	-13445	-13035	-11268	-10367	-10959	-13333	-14562	-13838
33.2889	48531	54489	27035	28162	31625	31660	33158	31958	26421	24386	32332	28208	25359	24582	35767	32284			33.2889	-2953	-3023	-7422	-6778	-7170	-6614	-6172	-5510	-13101	-12746	-10678	-9801	-10317	-12914	-14085	-13474
33.4556	48340	54322	27028	28153	31577	31640	33130	31825	26648	24535	32252	28129	25262	24731	35481	32110			33.4556	-2994	-3039	-7366	-6685	-7080	-6594	-6165	-5508	-12733	-12438	-10089	-9234	-9663	-12487	-13600	-12920
33.6222	48170	54150	27053	28160	31536	31621	33111	31707	26880	24692	32172	28055	25178	24882	35207	31945			33.6222	-3011	-3056	-7302	-6590	-6979	-6575	-6153	-5500	-12364	-12139	-9496	-8661	-9011	-12035	-13114	-12537
33.7889	48004	54003	27087	28199	31498	31611	33118	31592	27146	24858	32103	27986	25103	25060	34963	31786			33.7889	-3020	-3042	-7235	-6484	-6852	-6546	-6137	-5472	-11976	-11807	-8912	-8091	-8366	-11575	-12621	-12044
33.9556	47854	53849	27131	28252	31483	31616	33148	31497	27429	25044	32045	27932	25034	25249	34719	31640			33.9556	-3009	-3032	-7143	-6363	-6701	-6506	-6107	-5449	-11572	-11468	-8315	-7524	-7773	-11121	-12106	-11552
34.1222	47702	53691	27197	28318	31471	31625	33184	31404	27723	25243	31987	27888	24972	25457	34521	31528			34.1222	-2997	-3105	-7048	-6237	-6563	-6466	-6066	-5414	-11167	-11105	-7718	-6949	-7032	-10656	-11587	-11060
34.2889	47554	53531	27280	28386	31472	31640	33227	31330	28007	25450	31961	27847	24916	25689	34313	31434			34.2889	-2977	-3008	-6939	-6104	-6398	-6394	-6023	-5373	-10764	-10748	-7115	-6373	-6434	-10197	-11065	-10556
34.4556	47405	53375	27369	28457	31491	31663	33270	31263	28317	25672	31938	27807	24866	25932	34118	31343			34.4556	-2956	-3074	-6810	-5961	-6233	-6319	-5979	-5328	-10356	-10509	-6425	-5802	-5788	-9730	-10551	-10045
34.6225	47249	53227	27486	28546	31530	31687	33331	31204	28626	25913	31921	27775	24826	26169	33924	31253			34.6225	-2845	-3043	-6661	-5817	-6049	-6236	-5928	-5272	-9922	-9974	-5813	-4959	-5062	-9142	-9704	-9538
34.7892	47126	53075	27607	28666	31583	31729	33401	31159	28953	26158	31912	27748	24789	26428	33743	31179			34.7892	-2790	-2924	-6479	-5559	-5828	-6147	-5783	-5210	-9080	-9592	-5220	-4388	-4418	-8683	-9200	-8933
34.9558	47008	52926	27729	28790	31651	31776	33486	31117	29270	26410	31906	27736	24755	26697	33571	31119			34.9558	-2728	-2886	-6297	-5391	-5616	-6055	-5713	-5150	-8652	-9217	-4618	-3826	-3769	-8221	-8675	-8416
35.1225	46891	52793	27871	28929	31721	31832	33573	31088	29589	26665	31909	27729	24724	26965	33416	31063			35.1225	-2662	-2830	-6112	-5213	-5402	-5953	-5637	-5087	-8233	-8840	-4018	-3268	-3143	-7768	-8157	-7908
35.2892	46768	52660	28017	29081	31805	31910	33669	31069	29892	26918	31917	27732	24703	27248	33268	31009			35.2892	-2601	-2770	-5911	-5012	-5178	-5846	-5551	-5014	-7810	-8463	-3431	-2718	-2526	-7314	-7634	-7390
35.4558	46640	52527	28176	29263	31899	31995	33766	31052	30211	27173	31939	27740	24692	27525	33122	30965			35.4558	-2542	-2708	-5700	-4803	-4953	-5725	-5461	-4931	-7384	-8080	-2841	-2182	-1938	-6862	-7109	-6878
35.6225	46514	52389	28354	29449	31998	32090	33889	31043	30525	27425	31961	27751	24681	27780	33004	30925			35.6225	-2479	-2648	-5482	-4584	-4701	-5603	-5368	-4849	-6966	-7701	-2050	-1654	-1345	-6420	-6564	-6364
35.7892	46399	52263	28529	29642	32105	32191	34015	31035	30833	27667	31987	27771	24675	28046	32886	30888			35.7892	-2403	-2573	-5256	-4358	-4445	-5386	-5266	-4762	-6557	-7331	-1731	-1141	-769	-5983	-6298	-5841
35.9558	46283	52147	28714	29837	32238	32298	34154	31034	31142	27918	32024	27793	24672	28309	32770	30853			35.9558	-2325	-2486	-5003	-4126	-4175	-5338	-5161	-4671	-6150	-6945	-993	-647	-210	-5557	-5490	-5331
36.1225	46171	52040	28897	30044	32371	32424	34300	31034	31444	28148	32068	27838	24676	28558	32664	30817			36.1225	-2242	-2388	-4660	-3874	-3898	-5105	-5034	-4574	-5751	-6571	-478	-155	338	-5137	-5216	-4820
36.2892	46075	51932	29102	30260	32511	32552	34461	31032	31722	28370	32129	27889	24686	28808	32559	30788			36.2892	-2141	-2288	-4487	-3619	-3605	-4943	-4900	-4471	-5361	-6206	12	306	868	-4426	-4433	-4322
36.4558	45982	51834	29311	30488	32662	32697	34633	31028	31991	28589	32204	27947	24702	29051	32455	30761			36.4558	-2035	-2176	-4127	-3347	-3301	-4767	-4837	-4361	-4982	-5844	493	587	1364	-4041	-4139	-3811
36.6225	45891	51755	29523	30714	32838	32844	34811	31020	32225	28788	32283	28011	24723	29274	32353	30736			36.6225	-1925	-2043	-3829	-3073	-2989	-4586	-4689	-4247	-4616	-5493	957	1180	1841	-3671	-3599	-3305
36.7892	45798	51675	29732	30955	33022	32985	35003	31010	32434	28975	32363	28077	24756	29488	32272	30705			36.7892	-1815	-1908	-3523	-2885	-2664	-4403	-4538	-4120	-4255	-5153	1392	1436	2273	-3316	-3071	-2806
36.9556	45732	51590	29971	31196	33204	33143	35200	30997	32632	29144	32446	28144	24789	29684	32184	30677			36.9556	-1784	-1777	-3218	-2597	-2333	-4218	-4387	-3994	-4188	-4823	1808	1825	2669	-2976	-2537	-2319
37.1225	45667	51511	30204	31436	33395	33318	35400	30986	32825	29304	32540	28220	24828	29879	32088	30646			37.1225	-1537	-1638	-2904	-2292	-1998	-4021	-4226	-3862	-3561	-4484	2196	2187	3046	-2649	-2012	-1811
37.2889	45604	51428	30436	31670	33613	33493	35595	30974	32984	29456	32648	28309	24878	30047	31989	30615			37.2889	-1501	-1502	-2563	-1986	-1668	-3810	-4052	-3719	-3504	-4163	2575	2531	3408	-2331	-1498	-1318
37.4556	45547	51353	30662	31896	33839	33686	35814	30953	33126	29587	32769	28404	24931	30203	31886	30583			37.4556	-1351	-1356	-2214	-1663	-1314	-3586	-3872	-3574	-3179	-3861	2918	2860	3726	-2026	-999	-835
37.6222	45491	51287	30876	32129	34064	33874	36032	30932	33258	29705	32892	28513	24988	30341	31766	30532			37.6222	-1198	-1199	-1865	-1344	-961	-3360	-3678	-3425	-2868	-3575	3241	3159	4020	-1739	-517	-367
37.7889	45435	51214	31080	32361	34287	34072	36252	30909	33385	29816	33024	28628	25048	30454	31658	30480			37.7889	-1147	-1048	-1519	-1016	-606	-3125	-3479	-3273	-2567	-3302	3538	3438	4294	-1464	-36	240
37.9556	45377	51142	31281	32594	34502	34276	36479	30878	33484	29904	33160	28748	25110	30555	31546	30421			37.9556	-995	-894	-1182	-740	-243	-2886	-3293	-3049	-2357	-3058	3801	3655	4555	-1200	363	511
38.1222	45328	51081	31453	32815	34720	34491	36697	30842	33579	29966	33292	28869	25186	30653	31430	30363			38.1222	-833	-729	-842	-397	110	-2652	-3089	-2952	-2095	-2812	4045	3890	4780	-955	827	1074
38.2889	45279	51022	31623	33010	34949	34697	36924	30790	33631	30011	33449	29006	25270	30714	31314	30301			38.2889	-671	-559	-492	-62	536	-2393	-2870	-2711	-1844	-2579	4277	4091	4992	-724	1272	1312
38.4556	45230	50977	31792	33201	35175	34907	37143	30735	33675	30030	33616	29149	25361	30743	31190	30227			38.4556	-507	-375	-145	275	825	-2125	-2645	-2532	-1611	-2360	4465	4269	5225	-519	1682	1814
38.6222	45183	50931	31942	33377	35401	35119	37361	30672	33713	30041	33791	29305	25453	30762	31057	30150			38.6222	-341	-190	201	614	1236	-1849	-2407	-2352	-1386	-2151	4494	4413	5299	-326	2080	2171
38.7889	45141	50885	32087	33540	35637	35317	37594	30602	33742	30030	33968	29459	25560	30758	30932	30071			38.7889	-169	-4	555	939	1600	-1572	-2172	-2159	-1174	-1960	4745	4543	5491	-150	2456	2502
38.9556	45102	50836	32220	33674	35865	35515	37831	30523	33732	29996	34151	29632	25672	30738	30806	29972			38.9556	6	292	900	1263	1967	-1389	-1919	-1961	-984	-1786	4741	4644	5601	-220	2811	2820
39.1222	45066	50791	32334	33804	36095	35723	38049	30440	33699	29953	34335	29806	25789	30706	30660	29871			39.1222	185	368	1193	1595	2314	-1008	-1666	-1760	-805	-1613	4825	4715	5664	-15	3130	3015
39.2889	45031	50744	32443	33926	36322	35930	38269	30354	33615	29887	34527	29984	25915	30640	30514	29739			39.2889	364	555	1474	1926	2611	-816	-1378	-1605	-638	-1449	4891	4771	5652	69	3437	3295
39.4556	44993	50694	32544	34042	36545	36133	38489	30246	33527	29808	34721	30172	26042	30562	30347	29609			39.4556	541	740	1877	2252	2960	-524	-1143	-1394	-500	-1314	4915	4797	5631	196	3729	3563
39.6222	44955	50645	32639	34146	36776	36318	38702	30138	33433	29720	34912	30346	26173	30466	30162	29478			39.6222	719	926	2156	2558	3300	-237	-859	-1180	-373	-1188	4920	4803	5599	292	4071	3816
39.7889	44917	50596	32707	34234	37004	36514	38904	30026	33325	29624	35094	30531	26304	30352	29982	29348			39.7889	896	1112	2496	2873	3628	39	-597	-968	-285	-1091	4900	4794	5554	379	4331	4057
39.9556	44880	50539	32762	34303	37237	36693	39094	29905	33206	29516	35291	30713	26445	30224	29800	29191			39.9556	1073	1290	2839	3245	3943	330	-339	-746	-204	-1021	4855	4795	5487	454	4568	4265
40.1222	44843	50482	32809	34366	37447	36870	39280	29761	33066	29385	35509	30926	26581	30084	29614	29034			40.1222	1251	1469	3158	3539	4253	640	-51	-531	-132	-953	4789	4751	5402	511	4779	4453
40.2889	44790	50427	32846	34392	37654	37047	39452	29608	32921	29242	35727	31141	26718	29939	29419	28880			40.2889	1526	1649	3473	3833	4547	950	238	-317	-26	-896	4704	4679	5289	537	4978	4627
40.4556	44739	50375	32848	34418	37856	37208	39612	29455	32760	29090	35943	31356	26872	29783	29219	28724			40.4556	1574	1832	3781	4108	4827	1256	525	-86	1	-850	4607	4587	5164	546	5133	4785
40.6222	44685	50324	32838	34418	38049	37351	39762	29300	32590	28923	36159	31571	27031	29618	29025	28548			40.6222	1849	2017	4079	4365	5096	1561	812	148	20	-821	4493	4481	5015	547	5283	4901
40.7889	44629	50277	32818	34397	38215	37491	39910	29135	32394	28748	36372	31781	27192	29452	28829	28369			40.7889	2006	2205	4349	4616	5362	1862	1093	383	33	-805	4363	4353	4851	538	5401	5001
40.9556	44568	50225	32796	34370	38373	37608	40020	28958	32187	28564	36570	31987	27351	29245	28621	28190			40.9556	2158	2388	4610	4844	5588	2147	1368	614	36	-790	4226	4212	4653	510	5492	5084
41.1222	44498	50173	32749	34324	38526	37725	40128	28779	31962	28368	36770	32189	27518	29036	28423	28016			41.1222	2300	2570	4864	5069	5810	2433	1638	814	11	-785	4041	4055	4438	463	5571	5161
41.2889	44423	50125	32681	34254	38679	37832	40224	28593	31730	28153	36960	32386	27680	28819	28221	27842			41.2889	2435	2755	5116	5283	6020	2708	1902	1085	-24	-799	3848	3881	4198	406	5625	5163
41.4556	44351	50074	32611	34177	38824	37925	40313	28410	31475	27922	37154	32578	27842	28583	28017	27658			41.4556	2573	2936	5360	5482	6221	2986	2160	1275	-67	-811	3640	3681	3944	335	5650	5184
41.6222	44274	50012	32516	34086	38951	38008	40393	28221	31217	27678	37349	32779	27992	28329	27809	27454			41.6222	2705	2974	5584	5670	6322	3264	2426	1492	-112	-835	3407	3460	3686	259	5663	5198
41.7889	44196	49938	32411	33982	39063	38082	40457	28038	30961	27431	37520	32974	28143	28082	27593	27251			41.7889	2835	3263	5793	5847	6495	3516	2685	1708	-165	-868	3151	3221	3397	170	5657	5182
41.9556	44095	49845	32286	33871	39163	38151	40511	27833	30684	27181	37682	33164	28291	27832	27382	27049			41.9556	2940	3267	5988	6017	6657	3759	2938	1921	-235	-944	2895	2972	3104	79	5632	5151
42.1222	43995	49745	32159	33749	39260	38199	40561	27632	30402	26921	37840	33341	28443	27580	27180	26839			42.1222	3046	3624	6180	6183	6814	4061	3177	2136	-332	-1000	2607	2721	2784	-41	5595	5096
42.2892	43894	49644	32014	33609	39336	38236	40586	27427	30105	26654	37991	33516	28584	27309	26957	26619			42.2892	3236	3657	6430	6318	7035	4292	3413	2382	-436	-1031	2330	2447	2452	-169	5570	5065
42.4558	43778	49531	31856	33452	39403	38260	40601	27221	29813	26395	38129	33677	28719	27047	26723	26411			42.4558	3323	3771	6590	6439	7155	4509	3642	2578	-459	-1089	2029	2160	2052	-306	5492	4977
42.6225	43656	49407	31691	33265	39462	38258	40593	27013	29517	26122	38265	33844	28850	26774	26503	26201			42.6225	3403	3873	6741	6532	7250	4723	3867	2769	-587	-1175	1731	1876	1693	-452	5391	4872
42.7892	43535	49278	31506	33062	39508	38249	40570	26796	29253	25840	38390	34005	28972	26502	26275	26013			42.7892	3482	3970	6879	6618	7330	4925	4086	2950	-732	-1279	1416	1573	1323	-607	5256	4754
42.9558	43403	49134	31291	32832	39532	38234	40526	26585	28974	25549	38503	34156	29091	26228	26054	25822			42.9558	3550	4051	6993	6697	7388	5115	4293	3128	-871	-1375	1096	1256	980	-777	5100	4612
43.1225	43263	48984	31062	32593	39543	38208	40452	26365	28697	25264	38611	34297	29204	25960	25845	25635			43.1225	3609	4125	7094	6764	7415	5299	4491	3298	-1020	-1486	761	925	615	-948	4912	4434
43.2892	43111	48830	30824	32351	39545	38146	40366	26141	28395	24977	38713	34422	29312	25691	25628	25437			43.2892	3655	4194	7185	6795	7429	5477	4672	3462	-1152	-1596	441	595	246	-1134	4711	4238
43.4558	42954	48678	30586	32109	39524	38077	40277	25918	28094	24685	38794	34544	29404	25425	25418	25254			43.4558	3695	4265	7252	6817	7440	5633	4849	3610	-1294	-1700	98	257	-154	-1331	4503	4028
43.6225	42788	48512	30320	31823	39491	38000	40185	25715	27807	24401	38846	34629	29495	25165	25213	25069			43.6225	3726	4321	7310	6831	7446	5764	4989	3755	-1438	-1819	-240	-90	-559	-1534	4278	3814
43.7892	42626	48343	30052	31548	39415	37894	40087	25508	27517	24128	38897	34711	29581	24897	25005	24874			43.7892	3760	4373	7317	6816	7446	5888	5127	3895	-1600	-1937	-576	-434	-956	-1673	4029	3567
43.9558	42447	48155	29769	31249	39331	37774	39981	25296	27239	23840	38945	34792	29649	24625	24793	24680			43.9558	3776	4406	7321	6785	7438	6009	5263	4016	-1752	-2055	-926	-765	-1361	-1921	3766	3314
44.1225	42261	47935	29483	30958	39242	37639	39830	25083	26958	23552	38983	34863	29709	24350	24582	24500			44.1225	3785	4407	7317	6730	7383	6120	5388	4129	-1913	-2183	-1285	-1131	-1760	-2087	3484	3042
44.2892	42075	47707	29192	30645	39152	37494	39675	24871	26695	23272	39001	34919	29755	24061	24374	24300			44.2892	3793	4399	7311	6682	7324	6211	5498	4226	-2089	-2321	-1653	-1484	-2168	-2306	3205	2762
44.4556	41877	47462	28894	30322	39035	37329	39501	24670	26410	22994	39011	34973	29798	23806	24161	24101			44.4556	3711	4374	7278	6597	7246	6293	5606	4321	-2270	-2463	-2039	-1853	-2564	-2530	2901	2473
44.6225	41668	47192	28589	29996	38892	37152	39316	24468	26142	22710	39007	35015	29833	23538	23956	23914			44.6225	3774	4325	7218	6507	7156	6362	5702	4406	-2442	-2608	-2396	-2205	-2986	-2749	2582	2172
44.7889	41451	46919	28299	29673	38740	36948	39105	24268	25880	22443	38991	35041	29866	23277	23753	23729			44.7889	3672	4272	7149	6390	7039	6418	5781	4490	-2688	-2764	-2772	-2578	-3397	-2974	2255	1860
44.9556	41216	46647	27986	29335	38572	36740	38884	24070	25640	22190	38953	35064	29888	23036	23555	23554			44.9556	3629	4220	7063	6268	6911	6452	5857	4561	-2844	-2917	-3145	-2938	-3808	-3203	1928	1559
45.1222	40979	46376	27675	29005	38380	36518	38631	23879	25391	21948	38911	35066	29904	22797	23369	23394			45.1222	3585	4169	6952	6131	6751	6483	5912	4627	-3083	-3073	-3503	-3289	-4202	-3436	1581	1230
45.2889	40720	46081	27366	28668	38170	36275	38347	23690	25140	21707	38859	35043	29896	22550	23186	23233			45.2889	3517	4094	6824	5973	6559	6503	5942	4668	-3282	-3230	-3863	-3540	-4609	-3667	1238	901
45.4556	40469	45789	27060	28328	37955	36032	38055	23523	24911	21480	38803	35017	29879	22313	23001	23074			45.4556	3345	4022	6689	5740	6358	6520	5910	4699	-3415	-3380	-4237	-3883	-5024	-3901	904	566
45.6222	40207	45483	26750	27974	37720	35775	37760	23360	24685	21259	38719	34977	29847	22085	22817	22928			45.6222	3275	3936	6535	5568	6154	6508	5922	4716	-3596	-3498	-4604	-4216	-5421	-4119	547	233
45.7889	39918	45171	26438	27625	37467	35483	37438	23207	24477	21049	38617	34934	29800	21880	22645	22788			45.7889	3177	3843	6362	5360	5923	6479	5932	4716	-3782	-3691	-4968	-4548	-5820	-4338	171	-109
45.9556	39639	44851	26129	27275	37211	35193	37097	23055	24281	20835	38503	34878	29749	21674	22486	22657			45.9556	3088	3743	6185	5154	5671	6437	5928	4713	-3972	-3853	-5313	-4872	-6230	-4552	-203	-458
46.1222	39364	44537	25815	26951	36932	34900	36758	22912	24097	20641	38371	34795	29694	21490	22333	22524			46.1222	3003	3737	5985	4945	5434	6378	5897	4705	-4153	-4009	-5663	-5205	-6583	-4769	-582	-807
46.2889	39055	44192	25494	26639	36625	34568	36392	22773	23917	20466	38223	34693	29615	21315	22185	22401			46.2889	2884	3523	5756	4696	5158	6303	5847	4674	-4334	-4156	-5995	-5521	-6976	-4983	-939	-1165
46.4556	38755	43851	25200	26328	36316	34230	36029	22651	23753	20300	38061	34578	29523	21155	22052	22282			46.4556	2773	3491	5525	4440	4885	6214	5785	4629	-4510	-4248	-6170	-5823	-7344	-5198	-1288	-1534
46.6222	38443	43504	24918	26010	35979	33874	35663	22538	23591	20138	37886	34447	29430	20996	21926	22166			46.6222	2650	3363	5266	4167	4608	6039	5706	4583	-4693	-4448	-6482	-6119	-7679	-5422	-1640	-1880
46.7889	38129	43159	24643	25697	35644	33534	35286	22436	23468	19986	37694	34308	29326	20852	21803	22060			46.7889	2524	3147	5002	3908	4303	5994	5678	4526	-4871	-4583	-6797	-6415	-8038	-5513	-2054	-2220
46.9556	37789	42777	24346	25360	35286	33182	34889	22342	23354	19851	37454	34143	29206	20720	21681	21967			46.9556	2372	2983	4650	3637	3993	5755	5507	4453	-5050	-4715	-7101	-6704	-8361	-5811	-2364	-2555
47.1222	37455	42402	24079	25065	34909	32812	34492	22255	23246	19732	37206	33965	29076	20594	21561	21876			47.1222	2225	2826	4351	3348	3683	5581	5440	4369	-5229	-4848	-7396	-6979	-8679	-5884	-2813	-2915
47.2889	37125	42026	23815	24758	34563	32456	34076	22184	23147	19612	36956	33780	28939	20480	21453	21802			47.2889	2082	2668	4082	3072	3353	5406	5307	4279	-5404	-4985	-7688	-7242	-8993	-6066	-3167	-3249
47.4556	36770	41613	23566	24473	34192	32089	33627	22121	23054	19518	36669	33582	28770	20382	21365	21732			47.4556	1913	2473	3788	2846	2989	5194	5162	4156	-5569	-5124	-7972	-7656	-9303	-6236	-3538	-3584
47.6222	36420	41223	23307	24196	33823	31736	33208	22062	22973	19437	36382	33364	28602	20297	21278	21668			47.6222	1748	2300	3495	2571	2656	4982	4997	4035	-5737	-5255	-8243	-7752	-9609	-6402	-3890	-3907
47.7889	36049	40821	23046	23935	33429	31363	32767	22015	22907	19359	36082	33128	28430	20227	21192	21632			47.7889	1663	2115	3178	2276	2300	4758	4814	3909	-5892	-5370	-8504	-8141	-9905	-6568	-4237	-4244
47.9556	35685	40436	22792	23686	33038	30997	32332	21975	22877	19288	35780	32874	28216	20166	21132	21597			47.9556	1382	1946	2863	1987	1949	4532	4613	3741	-6157	-5488	-8753	-8377	-10189	-6727	-4572	-4586
48.1222	35327	40047	22564	23437	32644	30606	31902	21941	22851	19236	35459	32607	28002	20119	21071	21564			48.1222	1307	1773	2545	1673	1603	4287	4400	3574	-6200	-5608	-8996	-8610	-10440	-6882	-4898	-4924
48.2889	34962	39652	22336	23202	32255	30229	31476	21916	22835	19190	35148	32343	27771	20074	21017	21535			48.2889	1123	1594	2232	1373	1261	4053	4189	3389	-6445	-5707	-9227	-8825	-10689	-7036	-5227	-5240
48.4556	34596	39247	22119	22984	31872	29855	31043	21896	22821	19153	34818	32075	27546	20034	20963	21514			48.4556	939	1404	1925	1076	911	3801	3976	3210	-6579	-5810	-9459	-9037	-10930	-7184	-5546	-5559
48.6222	34206	38828	21924	22768	31469	29461	30621	21876	22828	19135	34471	31792	27307	20031	20917	21500			48.6222	729	1200	1598	758	573	3532	3747	3018	-6715	-5909	-9688	-9242	-11171	-7331	-5851	-5870
48.7889	33839	38421	21733	22557	31082	29087	30215	21866	22854	19124	34110	31511	27079	20050	20876	21498			48.7889	543	1008	1286	461	250	3250	3521	2793	-6850	-6012	-9883	-9430	-11392	-7481	-6157	-6056
48.9556	33485	38028	21557	22352	30690	28687	29786	21875	22905	19129	33749	31222	26854	20085	20862	21517			48.9556	368	829	970	137	-96	2968	3287	2658	-6981	-6110	-10058	-9613	-11597	-7625	-6461	-6453
49.1222	33136	37649	21386	22173	30298	28291	29362	21885	22966	19147	33390	30939	26606	20124	20852	21548			49.1222	198	664	654	-184	-483	2689	3060	2414	-7109	-6207	-10219	-9782	-11778	-7754	-6761	-6618
49.2889	32784	37247	21235	22006	29902	27928	28947	21906	23057	19169	33037	30635	26364	20170	20865	21584			49.2889	24	475	334	-471	-769	2417	2812	2219	-7227	-6280	-10377	-9941	-11731	-7885	-7039	-6891
49.4556	32425	36860	21095	21857	29507	27559	28544	21944	23153	19210	32682	30320	26118	20228	20882	21624			49.4556	-157	301	15	-764	-1131	2143	2553	2020	-7328	-6255	-10530	-10097	-11874	-8009	-7308	-7146
49.6222	32035	36443	20966	21712	29120	27171	28133	21999	23257	19277	32330	29999	25850	20311	20902	21685			49.6222	-370	97	-296	-1076	-1457	1939	2290	1800	-7420	-6404	-10869	-10236	-12013	-8119	-7561	-7394
49.7892	31681	36055	20865	21571	28741	26822	27745	22063	23390	19359	31966	29695	25595	20399	20929	21755			49.7892	-455	-187	-598	-1349	-1759	1657	2043	1593	-7509	-6354	-10990	-10351	-12367	-8372	-7812	-7632
49.9558	31311	35650	20766	21456	28357	26455	27349	22140	23546	19444	31603	29374	25342	20520	20962	21835			49.9558	-648	-273	-865	-1597	-2034	1378	1789	1428	-7589	-6506	-11106	-10452	-12472	-8463	-8044	-7978
50.1225	30956	35245	20674	21358	27998	26107	26968	22221	23715	19543	31246	29063	25077	20643	21001	21923			50.1225	-827	-466	-1149	-1867	-2332	1105	1538	1211	-7661	-6554	-11190	-10552	-12554	-8544	-8270	-8195
50.2892	30603	34824	20588	21263	27624	25765	26600	22316	23897	19650	30892	28746	24811	20784	21049	22019			50.2892	-1005	-677	-1447	-2130	-2616	836	1282	994	-7726	-6598	-11274	-10640	-12625	-8624	-8482	-8409
50.4558	30272	34438	20525	21196	27260	25432	26232	22430	24089	19773	30580	28448	24554	20938	21102	22116			50.4558	-1161	-853	-1736	-2384	-2900	610	1045	785	-7785	-6640	-11340	-10721	-12682	-8692	-8693	-8619
50.6225	29912	34038	20464	21131	26912	25101	25850	22553	24312	19901	30248	28146	24292	21101	21174	22238			50.6225	-1346	-1043	-2008	-2636	-3199	365	806	572	-7838	-6675	-11405	-10788	-12730	-8743	-8880	-8809
50.7892	29559	33630	20410	21082	26562	24774	25486	22686	24569	20048	29912	27843	24036	21293	21253	22365			50.7892	-1526	-1241	-2282	-2884	-3479	117	567	366	-7885	-6708	-11439	-10850	-12748	-8788	-9066	-8999
50.9558	29246	33275	20366	21036	26234	24464	25165	22826	24826	20222	29598	27544	23808	21490	21333	22513			50.9558	-1666	-1388	-2534	-3114	-3715	-77	332	188	-7934	-6725	-11471	-10895	-12731	-8831	-9240	-9184
51.1225	28914	32910	20356	20998	25892	24149	24858	22998	25129	20425	29269	27249	23576	21715	21420	22670			51.1225	-1825	-1544	-2799	-3349	-3938	-346	102	6	-7960	-6737	-11485	-10915	-12715	-8857	-9413	-9363
51.2892	28604	32547	20353	20972	25571	23857	24549	23175	25427	20649	28947	26967	23323	21964	21519	22838			51.2892	-1963	-1700	-2990	-3561	-4162	-542	-133	-196	-7984	-6751	-11473	-10906	-12652	-8869	-9581	-9509
51.4558	28278	32178	20358	20965	25251	23578	24252	23374	25775	20873	28628	26700	23111	22233	21639	23011			51.4558	-2118	-1861	-3286	-3760	-4373	-766	-313	-356	-7988	-6761	-11437	-10877	-12595	-8870	-9739	-9651
51.6225	27962	31836	20368	20978	24946	23305	23936	23579	26122	21126	28332	26444	22886	22522	21760	23212			51.6225	-2264	-1997	-3456	-3952	-4604	-967	-524	-529	-7986	-6761	-11382	-10849	-12487	-8852	-9903	-9788
51.7892	27660	31478	20404	20997	24638	23044	23631	23798	26502	21382	28027	26176	22666	22832	21888	23427			51.7892	-2396	-2148	-3684	-4132	-4823	-1175	-724	-696	-7975	-6742	-11307	-10793	-12380	-8828	-10026	-9922
51.9558	27374	31132	20454	21027	24339	22778	23340	24046	26920	21665	27723	25904	22443	23180	22028	23647			51.9558	-2513	-2289	-3903	-4382	-5028	-1381	-928	-866	-7961	-6724	-11212	-10718	-12239	-8793	-10146	-10031
52.1225	27099	30778	20519	21073	24057	22540	23066	24301	27345	21964	27439	25647	22239	23518	22183	23901			52.1225	-2620	-2438	-4104	-4540	-5215	-1565	-1115	-1016	-7921	-6702	-11079	-10631	-12060	-8730	-10256	-10130
52.2889	26817	30444	20605	21130	23776	22292	22800	24589	27804	22285	27176	25390	22029	23882	22341	24162			52.2889	-2839	-2568	-4304	-4708	-5395	-1728	-1301	-1171	-7855	-6671	-10956	-10528	-11873	-8662	-10353	-10215
52.4558	26529	30099	20696	21192	23500	22064	22565	24866	28275	22628	26911	25136	21816	24260	22503	24425			52.4558	-2856	-2710	-4499	-4855	-5543	-1891	-1483	-1329	-7797	-6626	-10808	-10403	-11652	-8562	-10441	-10282
52.6222	26244	29763	20796	21281	23245	21856	22324	25167	28782	22991	26650	24885	21626	24660	22690	24683			52.6222	-3082	-2843	-4673	-4982	-5696	-2049	-1661	-1462	-7707	-6581	-10645	-10257	-11417	-8474	-10526	-10345
52.7889	25983	29436	20909	21382	23007	21648	22100	25477	29292	23371	26393	24648	21433	25085	22873	24972			52.7889	-3179	-2968	-4829	-5109	-5833	-2201	-1824	-1598	-7612	-6534	-10460	-9920	-11146	-8364	-10586	-10402
52.9556	25715	29112	21043	21491	22780	21438	21882	25813	29828	23772	26139	24424	21244	25533	23066	25274			52.9556	-3340	-3091	-4975	-5244	-5964	-2350	-2011	-1730	-7516	-6464	-10250	-9739	-10871	-8246	-10467	-10448
53.1222	25477	28821	21182	21615	22553	21255	21679	26145	30377	24186	25891	24215	21078	25984	23263	25580			53.1222	-3414	-3182	-5120	-5344	-6079	-2491	-2143	-1805	-7280	-6282	-10017	-9537	-10569	-8104	-10510	-10475
53.2889	25227	28517	21355	21756	22329	21073	21484	26503	30967	24607	25665	24004	20908	26470	23488	25891			53.2889	-3502	-3287	-5263	-5443	-6187	-2609	-2275	-1948	-7162	-6328	-9781	-9322	-10252	-7966	-10540	-10491
53.4556	24990	28227	21534	21917	22115	20911	21294	26854	31552	25053	25445	23815	20748	26948	23722	26232			53.4556	-3577	-3378	-5395	-5522	-6289	-2720	-2384	-2012	-7032	-6254	-9509	-9099	-9894	-7804	-10555	-10483
53.6222	24754	27935	21731	22106	21909	20752	21121	27240	32170	25508	25215	23618	20594	27474	23966	26569			53.6222	-3653	-3343	-5519	-5597	-6285	-2840	-2500	-2104	-6900	-6153	-9245	-8851	-9605	-7650	-10552	-10472
53.7889	24519	27653	21952	22302	21715	20593	20954	27645	32804	26013	24998	23429	20450	28017	24223	26919			53.7889	-3728	-3558	-5631	-5673	-6364	-2946	-2608	-2184	-6764	-6045	-8932	-8594	-9219	-7461	-10523	-10444
53.9556	24288	27365	22185	22507	21539	20444	20807	28033	33467	26503	24784	23239	20309	28563	24484	27300			53.9556	-3801	-3519	-5725	-5738	-6422	-3048	-2714	-2261	-6599	-5943	-8602	-8286	-8814	-7254	-10489	-10394
54.1222	24078	27087	22435	22735	21370	20314	20673	28457	34155	27056	24587	23053	20175	29144	24760	27667			54.1222	-3854	-3734	-5812	-5785	-6468	-3245	-2816	-2330	-6439	-5817	-8056	-7993	-8380	-7064	-10448	-10334
54.2889	23870	26816	22704	22990	21206	20197	20546	28878	34834	27600	24391	22872	20041	29705	25033	28063			54.2889	-3906	-3812	-5979	-5818	-6600	-3328	-2880	-2441	-6267	-5669	-7831	-7635	-7918	-6786	-10555	-10255
54.4556	23648	26540	22991	23283	21047	20077	20419	29342	35587	28148	24208	22697	19903	30336	25327	28453			54.4556	-3973	-3896	-6053	-5855	-6639	-3397	-3001	-2514	-6065	-5525	-7336	-7286	-7379	-6418	-10297	-10160
54.6222	23446	26280	23284	23574	20904	19963	20292	29787	36316	28707	24038	22537	19767	30954	25627	28883			54.6222	-4022	-3965	-6119	-5886	-6679	-3452	-3043	-2584	-5878	-5384	-6914	-7063	-6845	-6293	-10341	-10048
54.7889	23240	26029	23612	23892	20766	19857	20192	30248	37075	29289	23880	22382	19646	31606	25936	29305			54.7889	-4076	-4027	-6171	-5909	-6692	-3494	-3141	-2638	-5662	-5223	-6504	-6566	-6333	-5907	-10219	-9932
54.9556	23051	25775	23972	24212	20649	19751	20095	30714	37847	29895	23713	22220	19526	32271	26248	29751			54.9556	-4114	-4094	-6206	-5937	-6703	-3544	-3185	-2691	-5454	-5057	-6059	-6297	-5788	-5645	-10071	-9782
55.1222	22864	25509	24333	24551	20547	19675	20022	31216	38672	30511	23545	22061	19417	32959	26589	30185			55.1222	-4152	-4173	-6227	-5926	-6689	-3595	-3255	-2732	-5205	-4884	-5599	-5759	-5228	-5378	-9923	-9601
55.2889	22676	25274	24722	24912	20450	19600	19963	31721	39496	31156	23382	21921	19320	33652	26937	30614			55.2889	-4192	-4224	-6243	-5924	-6663	-3640	-3305	-2761	-4966	-4708	-5115	-5445	-4613	-5075	-9758	-9420
55.4556	22489	25038	25119	25290	20355	19531	19906	32225	40312	31813	23248	21791	19225	34332	27279	31095			55.4556	-4201	-4277	-6257	-5912	-6635	-3656	-3344	-2787	-4703	-4504	-4624	-4982	-3996	-4769	-9572	-9213
55.6222	22311	24830	25526	25693	20288	19467	19855	32751	41166	32456	23109	21668	19126	35051	27641	31550			55.6222	-4236	-4304	-6243	-5896	-6601	-3676	-3376	-2816	-4571	-4294	-4143	-4505	-3385	-4464	-9371	-8999
55.7889	22139	24607	25932	26122	20222	19427	19811	33264	41985	33137	22967	21554	19033	35772	28010	32034			55.7889	-4266	-4348	-6229	-5856	-6561	-3698	-3398	-2839	-4322	-4090	-3622	-4041	-2733	-4136	-9146	-8776
55.9556	21977	24385	26382	26584	20159	19393	19774	33830	42850	33814	22823	21443	18945	36518	28394	32507			55.9556	-4288	-4393	-6213	-5810	-6515	-3723	-3416	-2873	-4020	-3866	-3097	-3537	-2114	-3820	-8896	-8556
56.1222	21811	24163	26837	27035	20097	19362	19746	34373	43698	34518	22686	21333	18862	37250	28760	33007			56.1222	-4315	-4439	-6196	-5762	-6460	-3739	-3433	-2868	-3745	-3636	-2544	-3035	-1446	-3451	-8615	-8292
56.2889	21649	23952	27316	27512	20039	19338	19724	34954	44571	35238	22553	21225	18781	38038	29151	33505			56.2889	-4340	-4476	-6176	-5708	-6400	-3752	-3448	-2893	-3439	-3391	-2004	-2504	-792	-3103	-8346	-7871
56.4556	21505	23736	27820	27990	19983	19330	19715	35501	45425	35954	22429	21116	18702	38799	29544	34032			56.4556	-4348	-4521	-6155	-5639	-6328	-3755	-3463	-2900	-3145	-3164	-1405	-1955	-111	-2717	-8052	-7734
56.6222	21359	23520	28349	28500	19947	19323	19720	36100	46355	36704	22312	21011	18623	39576	29945	34560			56.6222	-4360	-4567	-6114	-5570	-6230	-3752	-3474	-2907	-2822	-2912	-830	-1408	555	-2364	-7758	-7271
56.7889	21229	23320	28877	29021	19938	19321	19735	36687	47234	37450	22200	20907	18559	40363	30323	35083			56.7889	-4358	-4600	-6048	-5496	-6149	-3743	-3483	-2898	-2501	-2658	-237	-824	1299	-1957	-7433	-6935
56.9556	21107	23135	29427	29558	19929	19337	19762	37303	48150	38191	22093	20809	18493	41176	30755	35592			56.9556	-4350	-4653	-5982	-5406	-6030	-3729	-3486	-2891	-2149	-2395	368	-243	2047	-1560	-7099	-6601
57.1222	20985	22960	29970	30089	19925	19357	19801	37885	49027	38962	22001	20727	18432	41961	31176	36141			57.1222	-4344	-4633	-5912	-5313	-5914	-3672	-3473	-2879	-1796	-2156	945	336	2777	-1134	-6749	-6245
57.2889	20874	22795	30550	30651	19929	19383	19844	38497	49931	39675	21911	20649	18373	42761	31592	36682			57.2889	-4328	-4668	-5836	-5214	-5795	-3670	-3456	-2865	-1446	-1862	1559	836	3471	-822	-6406	-5898
57.4558	20761	22624	31121	31226	19937	19416	19892	39120	50832	40448	21816	20579	18318	43569	31999	37233			57.4558	-4210	-4651	-5771	-5031	-5687	-3618	-3355	-2835	-1200	-1578	2191	1389	4161	-392	-6089	-5649
57.6225	20661	22466	31738	31820	19968	19459	19956	39732	51714	41177	21735	20520	18269	44389	32417	37790			57.6225	-4189	-4654	-5671	-4920	-5551	-3580	-3319	-2811	-824	-1366	2834	2005	4890	52	-5707	-5272
57.7892	20557	22307	32342	32408	20010	19512	20028	40351	52584	41929	21657	20462	18221	45219	32838	38341			57.7892	-4174	-4661	-5560	-4800	-5408	-3539	-3282	-2787	-454	-1028	3492	2580	5604	486	-5307	-4849
57.9558	20469	22156	32965	33014	20057	19583	20105	40972	53458	42702	21584	20407	18181	46005	33270	38879			57.9558	-4145	-4661	-5446	-4664	-5261	-3494	-3242	-2755	-72	-746	4162	3180	6309	930	-4914	-4440
58.1225	20384	22009	33575	33617	20121	19655	20193	41588	54323	43460	21513	20353	18142	46810	33701	39426			58.1225	-4115	-4661	-5316	-4528	-5106	-3447	-3201	-2723	317	-459	4792	3804	7020	1378	-4503	-4012
58.2892	20306	21870	34207	34235	20185	19739	20284	42224	55209	44190	21440	20308	18111	47602	34144	39971			58.2892	-4081	-4655	-5188	-4382	-4949	-3404	-3153	-2682	703	-161	5444	4416	7726	1824	-4096	-3597
58.4558	20235	21746	34822	34870	20251	19826	20392	42859	56032	44918	21373	20271	18080	48361	34566	40526			58.4558	-4042	-4637	-5059	-4235	-4777	-3355	-3096	-2643	1078	137	5946	5003	8456	2291	-3674	-3160
58.6225	20168	21634	35487	35508	20333	19926	20508	43469	56854	45660	21314	20235	18054	49115	35005	41079			58.6225	-4001	-4609	-4916	-4076	-4599	-3207	-3040	-2598	1465	448	6556	5590	9126	2761	-3234	-2741
58.7892	20109	21516	36114	36166	20421	20035	20633	44097	57665	46384	21260	20201	18028	49902	35448	41642			58.7892	-3955	-4590	-4769	-3911	-4413	-3239	-3058	-2555	1852	740	7164	6195	9798	3085	-2707	-2272
58.9558	20053	21399	36766	36805	20522	20154	20769	44704	58447	47090	21208	20168	18008	50667	35896	42182			58.9558	-3908	-4573	-4540	-3737	-4218	-3087	-2924	-2506	2253	1050	7809	6785	10462	3676	-2330	-1840
59.1225	20008	21284	37441	37474	20625	20275	20913	45336	59247	47812	21163	20138	17993	51431	36313	42716			59.1225	-3852	-4557	-4384	-3563	-4018	-3022	-2939	-2452	2654	1365	8435	7360	11101	3999	-1795	-1384
59.2892	19966	21189	38128	38141	20739	20391	21071	45950	60052	48478	21121	20113	17978	52164	36743	43245			59.2892	-3796	-4524	-4218	-3396	-3805	-2954	-2875	-2399	3069	1687	9063	7954	11762	4476	-1318	-904
59.4558	19925	21107	38793	38785	20864	20528	21239	46526	60777	49161	21084	20089	17966	52857	37179	43766			59.4558	-3742	-4480	-4043	-3268	-3585	-2884	-2810	-2345	3464	1980	9664	8635	12430	4938	-843	-412
59.6225	19893	21025	39457	39443	20992	20668	21411	47108	61489	49810	21060	20068	17959	53573	37611	44280			59.6225	-3681	-4440	-3867	-3078	-3363	-2803	-2744	-2286	3856	2286	10228	9056	13023	5365	-391	59
59.7889	19866	20952	40130	40124	21127	20807	21584	47646	62152	50436	21040	20055	17959	54212	38015	44787			59.7889	-3705	-4393	-3686	-2891	-3141	-2719	-2670	-2221	4247	2601	10819	9730	13605	5802	76	529
59.9558	19842	20890	40774	40805	21277	20958	21774	48218	62851	51057	21019	20047	17959	54848	38424	45286			59.9558	-3555	-4339	-3491	-2695	-2905	-2638	-2593	-2156	4755	2914	11336	10242	14142	6199	566	1009
60.1222	19821	20830	41434	41507	21434	21119	21960	48764	63465	51613	20999	20042	17959	55492	38857	45773			60.1222	-3574	-4285	-3292	-2489	-2676	-2558	-2514	-2094	5019	3201	11853	10752	14719	6633	1057	1460
60.2889	19802	20776	42079	42187	21594	21280	22152	49298	64063	52183	20980	20041	17963	56087	39289	46255			60.2889	-3508	-4228	-3091	-2286	-2442	-2479	-2433	-2028	5524	3494	12381	11201	15214	7045	1569	1928
60.4556	19787	20727	42718	42848	21755	21443	22341	49819	64604	52733	20964	20042	17971	56644	39652	46732			60.4556	-3442	-4170	-2892	-2077	-2213	-2399	-2351	-1960	5900	3813	12865	11624	15697	7449	2060	2381
60.6222	19781	20678	43384	43515	21914	21608	22530	50361	65143	53245	20950	20047	17981	57182	40023	47189			60.6222	-3368	-4114	-2696	-1874	-1987	-2319	-2279	-1891	6267	4134	13313	12068	16127	7844	2603	2829
60.7889	19777	20632	44006	44186	22100	21785	22740	50844	65623	53770	20936	20053	17995	57671	40402	47633			60.7889	-3295	-4058	-2475	-1661	-1741	-2241	-2195	-1768	6633	4387	13746	12478	16559	8264	3079	3179
60.9556	19777	20606	44647	44856	22288	21969	22955	51328	66070	54264	20930	20063	18011	58146	40797	48062			60.9556	-3221	-3985	-2254	-1443	-1493	-2157	-2108	-1746	7000	4651	14133	12904	16936	8630	3559	3738
61.1222	19784	20580	45232	45498	22477	22148	23158	51797	66478	54735	20926	20075	18027	58565	41153	48484			61.1222	-3142	-3915	-2034	-1232	-1224	-2074	-2021	-1627	7351	4925	14510	13302	17283	9001	4039	4059
61.2889	19800	20561	45877	46152	22664	22320	23353	52253	66873	55171	20922	20089	18044	58966	41524	48893			61.2889	-3056	-3841	-1818	-1030	-1034	-1992	-1934	-1557	7694	5217	14834	13681	17416	9361	4493	4455
61.4556	19823	20550	46482	46753	22850	22492	23552	52659	67188	55557	20923	20107	18061	59334	41884	49302			61.4556	-2965	-3762	-1604	-830	-778	-1908	-1844	-1489	8027	5369	15144	14028	17720	9713	4959	4912
61.6222	19849	20542	47127	47402	23024	22679	23763	53070	67490	55916	20926	20126	18082	59667	42243	49656			61.6222	-2875	-3683	-1405	-616	-545	-1905	-1755	-1418	8359	5745	15512	14328	17949	10020	5373	5330
61.7889	19875	20536	47730	48013	23214	22856	23972	53443	67739	56259	20932	20147	18103	59956	42575	50020			61.7889	-2786	-3521	-1191	-415	-315	-1818	-1665	-1348	8683	5906	15757	14604	18350	10479	5837	5789
61.9556	19906	20531	48321	48603	23416	23041	24183	53809	67986	56579	20941	20172	18127	60244	42913	50346			61.9556	-2696	-3528	-989	-207	-106	-1730	-1561	-1318	9013	6276	15961	14868	18521	10709	6264	6351
62.1222	19946	20530	48865	49180	23607	23216	24386	54161	68179	56846	20952	20199	18156	60493	43209	50659			62.1222	-2598	-3450	-781	-12	117	-1642	-1469	-1241	9293	6518	16168	15113	18696	11044	6631	6761
62.2889	19989	20539	49451	49769	23794	23384	24585	54485	68326	57094	20963	20229	18186	60683	43499	50959			62.2889	-2500	-3365	-569	174	334	-1557	-1375	-1166	9589	6769	16340	15392	18822	11253	7030	7126
62.4556	20035	20548	50007	50365	23988	23552	24789	54799	68468	57319	20978	20260	18218	60864	43786	51227			62.4556	-2402	-3283	-356	360	554	-1470	-1282	-1089	9852	6981	16456	15487	18906	11497	7442	7534
62.6222	20084	20561	50526	50917	24179	23722	24985	55060	68539	57518	20994	20290	18250	61001	44069	51490			62.6222	-2307	-3200	-148	546	764	-1383	-1191	-1014	10107	7189	16567	15737	18991	11736	7862	7914
62.7889	20135	20577	51036	51442	24372	23902	25179	55317	68574	57698	21013	20321	18282	61122	44330	51722			62.7889	-2204	-3116	60	740	971	-1296	-1101	-940	10436	7398	16637	15878	19009	11926	8239	8258
62.9556	20188	20602	51532	51982	24569	24062	25367	55554	68601	57828	21033	20352	18316	61226	44557	51952			62.9556	-2110	-3027	270	913	1170	-1209	-1012	-865	10576	7605	16695	16002	18997	12118	8591	8595
63.1222	20241	20630	52036	52498	24765	24218	25555	55783	68592	57937	21052	20386	18353	61285	44778	52161			63.1222	-2014	-2937	478	1080	1367	-1125	-922	-789	10888	7793	16739	16080	18982	12295	8959	8919
63.2889	20293	20659	52505	52971	24958	24380	25738	56001	68566	58007	21073	20422	18391	61334	44997	52346			63.2889	-1921	-2849	681	1251	1558	-1042	-831	-712	11087	7950	16743	16141	18937	12468	9305	9252
63.4556	20348	20690	52963	53440	25134	24529	25906	56181	68447	58054	21097	20460	18430	61356	45198	52493			63.4556	-1827	-2761	866	1408	1732	-957	-739	-636	11290	8105	16739	16167	18880	12635	9609	9553
63.6222	20405	20721	53380	53844	25319	24673	26072	56322	68318	58083	21121	20498	18475	61330	45368	52631			63.6222	-1733	-2676	1058	1558	1903	-874	-649	-555	11477	8260	16713	16173	18736	12770	9910	9844
63.7889	20464	20754	53787	54242	25498	24818	26237	56453	68143	58072	21146	20540	18519	61268	45531	52764			63.7889	-1639	-2591	1243	1707	2071	-792	-556	-484	11644	8401	16643	16165	18588	12870	10148	10103
63.9556	20540	20794	54191	54637	25679	24957	26405	56558	67963	58037	21173	20586	18563	61192	45694	52874			63.9556	-1530	-2502	1428	1850	2241	-709	-460	-398	11778	8514	16541	16121	18400	12965	10382	10343
64.1222	20617	20845	54570	55012	25862	25095	26568	56635	67735	57968	21200	20628	18607	61085	45843	52959			64.1222	-1422	-2404	1613	1989	2404	-628	-369	-330	11908	8623	16430	16057	18059	13040	10613	10582
64.2889	20696	20898	54931	55358	26016	25217	26707	56709	67503	57871	21235	20671	18648	60971	45977	53043			64.2889	-1314	-2307	1768	2111	2541	-541	-279	-257	12037	8736	16291	15963	17985	13091	10827	10799
64.4556	20777	20949	55271	55686	26181	25332	26842	56761	67241	57732	21269	20711	18688	60816	46090	53099			64.4556	-1206	-2214	1933	2225	2667	-456	-193	-187	12148	8839	16150	15845	17597	13145	11012	10999
64.6222	20858	21006	55601	55999	26329	25444	26974	56783	66952	57587	21304	20752	18728	60631	46201	53145			64.6222	-1100	-2117	2079	2334	2795	-359	-107	-117	12238	8870	15972	15689	17344	13181	11182	11180
64.7889	20936	21065	55865	56282	26473	25555	27106	56797	66641	57396	21339	20791	18770	60413	46290	53176			64.7889	-998	-2012	2225	2442	2921	-276	-24	-46	12331	9004	15895	15399	17071	13312	11338	11353
64.9558	21014	21126	56126	56562	26627	25659	27234	56807	66286	57168	21370	20830	18812	60187	46359	53197			64.9558	-872	-1925	2375	2529	3051	-199	83	34	12401	9079	15666	15202	16953	13321	11303	11471
65.1225	21090	21192	56342	56791	26779	25748	27339	56791	65921	56935	21400	20868	18854	59946	46411	53206			65.1225	-778	-1826	2523	2610	3148	-124	162	104	12354	9036	15433	14974	16629	13331	11428	11581
65.2892	21167	21263	56541	57013	26914	25837	27445	56767	65498	56666	21429	20907	18897	59666	46455	53188			65.2892	-684	-1724	2652	2690	3245	-52	240	174	12409	9176	15191	14744	16303	13319	11505	11647
65.4558	21241	21336	56733	57220	27036	25915	27532	56715	65040	56379	21458	20944	18939	59367	46478	53146			65.4558	-595	-1623	2766	2758	3322	19	316	242	12458	9203	14914	14484	15924	13303	11576	11699
65.6225	21316	21412	56918	57412	27154	25991	27618	56639	64545	56065	21486	20978	18975	59023	46486	53094			65.6225	-507	-1520	2876	2823	3397	88	388	303	12500	9226	14623	14210	15518	13263	11635	11746
65.7892	21389	21489	57048	57545	27270	26064	27701	56516	64063	55732	21511	21011	19012	58677	46471	53027			65.7892	-422	-1419	2982	2883	3468	152	459	365	12519	9231	14292	13915	15081	13204	11680	11787
65.9558	21464	21573	57175	57664	27367	26127	27764	56384	63537	55372	21534	21044	19046	58291	46445	52948			65.9558	-337	-1313	3069	2933	3517	213	528	424	12518	9226	13965	13605	14664	13102	11668	11776
66.1225	21539	21658	57286	57758	27464	26186	27828	56237	62979	54965	21554	21076	19081	57893	46396	52848			66.1225	-253	-1207	3154	2978	3567	293	596	482	12511	9201	13491	13274	14210	12995	11644	11764
66.2892	21615	21742	57360	57850	27552	26230	27879	56084	62415	54565	21571	21108	19117	57462	46346	52734			66.2892	-170	-1105	3229	3006	3602	345	646	542	12493	9170	13235	12901	13731	12878	11758	11738
66.4558	21689	21819	57423	57909	27622	26271	27920	55909	61851	54132	21585	21139	19151	57036	46286	52609			66.4558	-90	-1011	3262	3031	3627	393	729	598	12467	9119	12735	12541	13253	12659	11550	11677
66.6225	21762	21901	57459	57962	27689	26310	27955	55717	61253	53667	21602	21168	19179	56553	46219	52476			66.6225	-12	-915	3337	3053	3644	443	776	649	12424	9072	12354	12248	12782	12624	11632	11607
66.7892	21836	21986	57484	57995	27752	26339	27986	55490	60625	53210	21614	21194	19206	56040	46139	52319			66.7892	64	-817	3359	3064	3657	487	850	698	12371	9018	11923	11738	12284	12381	11550	11513
66.9558	21911	22072	57483	58003	27815	26362	28011	55255	59997	52713	21624	21218	19231	55540	46040	52148			66.9558	141	-720	3405	3092	3663	528	893	744	12310	8962	11467	11424	11763	12206	11449	11410
67.1225	21986	22159	57468	58006	27859	26376	28032	54999	59358	52224	21633	21240	19251	55016	45935	51943			67.1225	216	-624	3430	3061	3663	567	948	785	12246	8897	11030	10901	11249	12026	11327	11284
67.2892	22060	22253	57433	57995	27898	26383	28045	54725	58740	51699	21642	21257	19267	54470	45794	51725			67.2892	288	-523	3450	3073	3655	605	996	822	12162	8817	10576	10557	10731	11831	11201	11146
67.4556	22116	22345	57373	57972	27932	26386	28047	54446	58096	51172	21647	21269	19282	53925	45641	51492			67.4556	337	-425	3464	3055	3635	638	1040	857	12068	8736	10105	10100	10241	11622	11064	10992
67.6222	22171	22425	57279	57909	27964	26387	28032	54125	57439	50617	21652	21281	19297	53341	45478	51245			67.6222	389	-341	3475	3034	3598	670	1082	892	12011	8623	9642	9646	9733	11412	10917	10814
67.7889	22224	22510	57183	57834	27993	26382	28016	53801	56760	50061	21648	21290	19310	52761	45308	50996			67.7889	437	-254	3482	3006	3559	693	1122	925	11873	8502	9146	9169	9219	11166	10732	10606
67.9556	22275	22596	57081	57741	28005	26367	27997	53472	56098	49493	21644	21299	19323	52160	45137	50717			67.9556	491	-167	3472	2964	3515	714	1140	962	11725	8376	8660	8551	8689	10920	10539	10399
68.1222	22323	22678	56973	57626	28015	26348	27976	53119	55398	48896	21638	21305	19335	51557	44946	50412			68.1222	532	-85	3459	2921	3469	733	1176	990	11417	8247	8160	8073	8184	10675	10299	10188
68.2889	22371	22757	56829	57494	28023	26323	27950	52731	54695	48318	21629	21312	19346	50945	44750	50085			68.2889	572	-9	3444	2870	3418	748	1212	1023	11260	8121	7663	7571	7648	10410	10070	9834
68.4556	22418	22831	56677	57353	28013	26296	27911	52338	54033	47732	21620	21315	19357	50323	44517	49743			68.4556	609	61	3409	2818	3352	762	1244	1053	11077	7980	7164	7094	7116	10115	9827	9728
68.6222	22465	22898	56518	57187	28000	26257	27872	51944	53331	47149	21611	21315	19366	49685	44266	49405			68.6222	646	123	3371	2752	3252	776	1272	1080	10872	7839	6661	6615	6631	9820	9578	9342
68.7889	22517	22963	56321	57019	27983	26215	27830	51530	52657	46551	21601	21311	19374	49072	44007	49028			68.7889	686	180	3329	2683	3215	788	1296	1107	10648	7665	6148	6145	6114	9529	9308	9090
68.9556	22567	23032	56117	56823	27957	26168	27779	51072	51988	45944	21587	21306	19378	48430	43745	48665			68.9556	723	243	3277	2607	3101	795	1318	1130	10414	7477	5666	5666	5633	9222	9038	8803
69.1222	22614	23101	55912	56614	27931	26116	27727	50625	51334	45337	21574	21297	19382	47799	43487	48288			69.1222	756	299	3224	2527	3020	782	1337	1152	10187	7286	5024	5183	5170	8876	8744	8513
69.2889	22659	23169	55700	56408	27901	26063	27667	50193	50648	44711	21560	21286	19385	47141	43226	47880			69.2889	785	356	3166	2444	2930	810	1374	1174	9925	7096	4682	4707	4729	8575	8440	8226
69.4556	22699	23229	55461	56184	27867	26007	27605	49734	49986	44104	21544	21274	19387	46511	42941	47448			69.4556	809	403	3132	2358	2870	794	1367	1193	9681	6915	4016	4218	4238	8258	8142	8053
69.6222	22737	23286	55225	55930	27825	25950	27541	49256	49329	43499	21525	21261	19387	45839	42653	47029			69.6222	830	446	3067	2269	2775	795	1402	1212	9427	6735	3536	3753	3795	7919	7863	7736
69.7889	22772	23346	54969	55670	27778	25884	27475	48776	48685	42880	21505	21241	19386	45189	42359	46582			69.7889	846	490	2987	2171	2677	794	1386	1230	9145	6536	3020	3296	3363	7422	7490	7425
69.9556	22806	23405	54700	55403	27729	25803	27389	48288	48005	42289	21486	21220	19378	44518	42052	46099			69.9556	860	532	2909	2054	2558	794	1413	1240	8844	6338	2532	2974	2951	7212	7183	7098
70.1222	22841	23459	54429	55132	27676	25720	27299	47795	47368	41703	21465	21197	19368	43879	41733	45603			70.1222	875	568	2826	1942	2434	791	1416	1249	8559	6138	2029	2541	2510	6715	6838	6762
70.2889	22873	23511	54153	54820	27621	25631	27210	47301	46731	41095	21442	21172	19357	43256	41414	45084			70.2889	885	601	2741	1812	2311	786	1417	1257	8390	5929	1564	2118	2117	6359	6493	6427
70.4556	22904	23566	53874	54514	27558	25548	27109	46799	46109	40511	21419	21144	19347	42604	41100	44536			70.4556	883	635	2647	1694	2175	781	1415	1266	7909	5712	1120	1678	1731	6007	6110	6092
70.6222	22930	23620	53576	54206	27482	25468	27000	46269	45486	39901	21388	21114	19335	41958	40758	43990			70.6222	885	668	2540	1577	2031	767	1411	1273	7696	5500	654	1268	1366	5651	5737	5757
70.7889	22955	23666	53289	53890	27401	25381	26888	45738	44848	39322	21357	21081	19323	41339	40424	43450			70.7889	885	691	2427	1453	1883	753	1404	1280	7325	5296	198	836	1006	5271	5366	5408
70.9556	22980	23708	52977	53558	27314	25294	26783	45189	44209	38745	21323	21046	19307	40720	40100	42872			70.9556	885	709	2308	1329	1741	736	1394	1283	6929	5069	-224	441	637	4894	4990	5074
71.1222	23001	23750	52657	53229	27216	25204	26683	44655	43608	38172	21288	21010	19285	40127	39755	42263			71.1222	880	726	2177	1200	1604	717	1384	1260	6538	4854	-641	52	273	4503	4603	4718
71.2889	23021	23787	52323	52895	27111	25116	26576	44084	43000	37610	21252	20970	19262	39518	39400	41628			71.2889	872	737	2039	1073	1459	697	1370	1276	6156	4652	-1027	-327	-48	4131	4222	4359
71.4556	23040	23823	51991	52552	26999	25024	26465	43496	42382	37037	21215	20929	19237	38931	39036	40990			71.4556	863	746	1893	942	1320	676	1354	1251	5741	4434	-1423	-691	-370	3726	3841	3990
71.6222	23057	23858	51659	52215	26885	24928	26346	42940	41818	36495	21177	20884	19207	38366	38669	40317			71.6222	852	752	1745	806	1152	653	1335	1240	5298	4209	-1792	-1062	-696	3308	3454	3587
71.7889	23072	23895	51332	51888	26769	24818	26224	42378	41247	35948	21139	20833	19173	37818	38290	39639			71.7889	837	760	1594	655	1004	631	1309	1226	4832	3979	-2135	-1397	-964	2926	3078	3229
71.9556	23083	23930	50999	51544	26652	24709	26098	41816	40653	35426	21102	20781	19138	37275	37948	38922			71.9556	818	765	1442	505	840	609	1283	1211	4366	3750	-2455	-1732	-1405	2542	2715	2881
72.1222	23094	23965	50665	51216	26535	24611	25971	41217	40077	34881	21064	20731	19103	36743	37603	38200			72.1222	798	784	1289	366	674	598	1259	1196	3869	3512	-2633	-2039	-1690	2162	2340	2530
72.2889	23098	23999	50349	50870	26412	24503	25843	40628	39514	34377	21022	20680	19065	36198	37249	37485			72.2889	770	771	1119	215	507	571	1233	1178	3370	3193	-3062	-2366	-1953	1748	1985	2183
72.4558	23102	24026	50031	50541	26296	24394	25721	40029	38948	33878	20977	20617	19023	35676	36891	36766			72.4558	723	766	965	44	346	541	1196	1156	2899	2997	-3237	-2542	-2033	1469	1617	1858
72.6225	23099	24052	49698	50207	26179	24288	25598	39410	38392	33388	20931	20554	18974	35180	36533	35996			72.6225	686	759	809	-105	163	510	1164	1148	2367	2917	-3516	-2811	-2280	1061	1225	1575
72.7892	23096	24076	49352	49861	26059	24181	25477	38786	37817	32922	20883	20489	18924	34696	36159	35258			72.7892	649	748	650	-255	0	477	1125	1119	1845	2714	-3765	-3067	-2512	636	882	1242
72.9558	23093	24101	49013	49525	25935	24075	25357	38158	37255	32440	20838	20422	18872	34214	35808	34507			72.9558	610	738	486	-404	-162	447	1085	1088	1321	2515	-3999	-3297	-2760	210	531	900
73.1225	23091	24126	48666	49201	25817	23959	25228	37542	36684	31983	20794	20354	18818	33774	35440	33752			73.1225	572	728	329	-564	-334	418	1044	1055	750	2303	-4227	-3539	-2992	-216	194	569
73.2892	23086	24147	48343	48881	25694	23850	25097	36900	36131	31530	20749	20285	18761	33333	35066	32989			73.2892	531	712	165	-718	-508	388	1002	1020	213	2116	-4411	-3754	-3230	-626	-126	234
73.4558	23082	24168	48028	48562	25569	23757	24984	36263	35562	31085	20703	20215	18709	32892	34691	32261			73.4558	489	696	-1	-856	-665	358	959	990	-334	1916	-4592	-3962	-3446	-1060	-439	-72
73.6225	23076	24187	47692	48239	25447	23663	24862	35610	34990	30638	20654	20136	18657	32481	34332	31550			73.6225	445	678	-164	-996	-832	328	907	960	-882	1713	-4621	-4161	-3677	-1485	-746	-366
73.7892	23069	24204	47362	47939	25313	23576	24736	34983	34436	30220	20608	20056	18601	32060	33950	30832			73.7892	399	656	-340	-1130	-1002	297	854	927	-1436	1512	-4763	-4359	-3908	-1923	-1052	-677
73.9558	23061	24216	47047	47641	25187	23485	24612	34343	33877	29812	20560	19971	18546	31663	33568	30150			73.9558	352	630	-525	-1268	-1172	264	790	894	-1953	1329	-4914	-4527	-4119	-2221	-1332	-978
74.1225	23051	24228	46749	47339	25068	23394	24495	33727	33322	29411	20515	19891	18482	31281	33190	29481			74.1225	302	602	-671	-1406	-1335	235	738	853	-2450	1127	-5039	-4684	-4333	-2753	-1601	-1259
74.2892	23040	24240	46441	47057	24948	23306	24378	33131	32790	29020	20472	19810	18416	30913	32822	28790			74.2892	250	574	-848	-1533	-1499	208	684	811	-2952	927	-5147	-4988	-4542	-3027	-1878	-1519
74.4558	23027	24253	46146	46773	24834	23212	24256	32533	32248	28638	20430	19730	18348	30533	32449	28137			74.4558	196	546	-1005	-1677	-1669	181	632	766	-3416	734	-5240	-4970	-4726	-3394	-2131	-1785
74.6222	23015	24264	45872	46514	24729	23120	24137	31958	31702	28280	20384	19647	18285	30191	32085	27515			74.6222	161	516	-1153	-1819	-1836	151	578	727	-3865	554	-5344	-5260	-4920	-3761	-2382	-2034
74.7892	23002	24274	45603	46235	24629	23032	24025	31402	31166	27911	20338	19561	18219	29855	31728	26911			74.7892	86	484	-1297	-1959	-1997	121	520	686	-4458	371	-5409	-5366	-5116	-4104	-2604	-2257
74.9556	22989	24284	45337	45977	24530	22948	23918	30858	30650	27576	20292	19473	18146	29542	31366	26306			74.9556	49	451	-1440	-2095	-2153	92	461	637	-4764	199	-5467	-5483	-5302	-4426	-2841	-2472
75.1222	22976	24293	45064	45734	24431	22870	23816	30287	30086	27209	20245	19381	18079	29208	30994	25762			75.1222	-8	417	-1584	-2226	-2306	61	398	595	-5291	36	-5502	-5565	-5468	-4733	-3054	-2680
75.2889	22964	24301	44818	45493	24332	22808	23722	29749	29553	26872	20192	19294	18014	28888	30628	25230			75.2889	-64	381	-1729	-2341	-2451	25	340	555	-5672	-129	-5557	-5679	-5681	-5067	-3247	-2891
75.4556	22950	24310	44582	45273	24238	22747	23640	29211	29040	26551	20138	19203	17947	28577	30256	24739			75.4556	-97	346	-1869	-2457	-2585	-12	278	514	-6052	-303	-5598	-5842	-5864	-5365	-3464	-3071
75.6222	22937	24320	44341	45057	24144	22685	23558	28690	28525	26237	20081	19113	17878	28275	29886	24229			75.6222	-156	311	-2010	-2523	-2719	-52	199	471	-6460	-575	-5630	-5908	-6027	-5663	-3627	-3237
75.7889	22924	24328	44115	44856	24059	22635	23478	28180	28001	25920	20024	19022	17810	27984	29528	23761			75.7889	-214	273	-2142	-2628	-2853	-91	138	437	-6763	-638	-5654	-5968	-6192	-5942	-3782	-3365
75.9556	22910	24337	43898	44656	23974	22590	23400	27727	27483	25608	19972	18943	17744	27712	29148	23301			75.9556	-275	236	-2275	-2728	-2985	-125	89	390	-7023	-804	-5666	-6031	-6368	-6209	-3919	-3511
76.1222	22898	24342	43694	44473	23890	22548	23321	27298	26973	25302	19923	18863	17676	27428	28767	22909			76.1222	-334	195	-2407	-2827	-3120	-156	40	358	-7302	-957	-5661	-6090	-6302	-6418	-4051	-3644
76.2889	22886	24348	43499	44298	23807	22509	23249	26883	26515	25007	19874	18786	17602	27153	28408	22526			76.2889	-393	154	-2540	-2923	-3248	-187	-6	312	-7538	-1131	-5668	-6144	-6702	-6603	-4163	-3761
76.4556	22874	24353	43322	44127	23733	22471	23180	26507	26045	24719	19825	18704	17532	26868	28047	22172			76.4556	-453	111	-2664	-3019	-3372	-217	-56	271	-7765	-1304	-5666	-6188	-6578	-6773	-4263	-3865
76.6222	22862	24358	43156	43974	23660	22445	23122	26146	25585	24441	19779	18619	17461	26583	27704	21817			76.6222	-513	68	-2788	-3104	-3487	-263	-110	228	-7923	-1341	-5676	-6227	-6704	-6903	-4356	-3948
76.7889	22851	24362	42991	43824	23593	22423	23068	25818	25113	24181	19734	18532	17393	26298	27375	21496			76.7889	-573	1	-2855	-3185	-3599	-289	-165	189	-8071	-1604	-5961	-6258	-6822	-7264	-4428	-4016
76.9556	22841	24367	42834	43686	23533	22401	23017	25514	24695	23897	19690	18440	17322	26036	27036	21181			76.9556	-632	-20	-3019	-3267	-3713	-314	-208	136	-8190	-1735	-5972	-6272	-7192	-7265	-4494	-4142
77.1222	22832	24372	42700	43556	23473	22384	22982	25238	24284	23628	19648	18356	17252	25772	26674	20866			77.1222	-691	-64	-3079	-3408	-3809	-336	-259	96	-8310	-1852	-5961	-6312	-7272	-7405	-4512	-4198
77.2889	22825	24377	42567	43447	23427	22371	22954	24956	23884	23372	19607	18276	17184	25525	26342	20604			77.2889	-748	-109	-3178	-3421	-3899	-357	-307	57	-8394	-1977	-5953	-6340	-7348	-7434	-4584	-4228
77.4556	22818	24382	42441	43347	23381	22363	22934	24704	23492	23118	19568	18200	17111	25284	26008	20344			77.4556	-806	-155	-3278	-3556	-3983	-375	-350	14	-8473	-2125	-5931	-6307	-7415	-7470	-4566	-4254
77.6222	22815	24388	42325	43258	23341	22357	22918	24450	23108	22872	19531	18123	17046	25031	25690	20093			77.6222	-860	-200	-3373	-3562	-4063	-392	-394	-21	-8552	-2243	-5904	-6326	-7476	-7476	-4570	-4271
77.7889	22811	24394	42222	43170	23308	22357	22906	24192	22717	22611	19494	18050	16982	24774	25357	19873			77.7889	-952	-245	-3462	-3693	-4140	-407	-434	-54	-8508	-2362	-5890	-6340	-7533	-7484	-4559	-4275
77.9556	22811	24401	42131	43099	23277	22370	22903	23963	22360	22358	19456	17972	16925	24526	25028	19665			77.9556	-969	-290	-3549	-3746	-4209	-424	-479	-80	-8600	-2466	-5883	-6371	-7600	-7496	-4545	-4263
78.1222	22811	24407	42052	43031	23248	22385	22905	23706	22021	22122	19418	17899	16859	24281	24708	19472			78.1222	-1059	-336	-3636	-3799	-4274	-440	-518	-115	-8549	-2584	-5869	-6397	-7635	-7480	-4511	-4237
78.2889	22814	24415	41984	42990	23222	22401	22911	23472	21700	21894	19380	17830	16795	24042	24384	19281			78.2889	-1110	-381	-3721	-3851	-4336	-455	-554	-147	-8534	-2698	-5854	-6409	-7657	-7492	-4472	-4196
78.4556	22818	24422	41918	42949	23208	22421	22924	23253	21379	21664	19343	17762	16734	23800	24065	19125			78.4556	-1161	-426	-3794	-3901	-4393	-470	-588	-176	-8508	-2804	-5836	-6416	-7664	-7481	-4403	-4142
78.6222	22827	24430	41867	42914	23203	22445	22945	23065	21098	21463	19308	17704	16670	23584	23762	18969			78.6222	-1207	-471	-3860	-3947	-4442	-481	-612	-208	-8467	-2914	-5823	-6428	-7674	-7456	-4332	-4084
78.7889	22838	24438	41821	42888	23204	22474	22973	22869	20816	21263	19281	17640	16603	23368	23448	18826			78.7889	-1252	-517	-3921	-3989	-4486	-485	-641	-259	-8424	-3019	-5787	-6414	-7648	-7401	-4253	-4008
78.9556	22850	24442	41778	42871	23212	22517	23002	22679	20537	21061	19254	17579	16538	23151	23135	18699			78.9556	-1296	-566	-3975	-4018	-4529	-488	-668	-275	-8348	-3109	-5753	-6403	-7626	-7354	-4163	-3926
79.1222	22862	24447	41749	42865	23223	22562	23037	22517	20289	20875	19232	17515	16475	22945	22840	18600			79.1222	-1341	-615	-4028	-4046	-4567	-486	-697	-321	-8272	-3211	-5724	-6397	-7606	-7303	-4061	-3887
79.2889	22877	24453	41727	42864	23234	22608	23073	22359	20054	20701	19213	17450	16414	22754	22540	18502			79.2889	-1383	-664	-4082	-4073	-4606	-481	-727	-349	-8184	-3313	-5686	-6378	-7558	-7224	-3947	-3785
79.4556	22894	24460	41707	42878	23250	22665	23118	22203	19848	20541	19194	17386	16352	22562	22266	18409			79.4556	-1424	-711	-4131	-4091	-4558	-476	-756	-377	-8080	-3397	-5637	-6351	-7574	-7142	-3826	-3674
79.6222	22911	24467	41690	42892	23279	22724	23172	22053	19643	20390	19173	17325	16294	22391	21978	18319			79.6222	-1465	-724	-4169	-4107	-4580	-461	-782	-401	-7949	-3488	-5536	-6313	-7491	-7059	-3688	-3559
79.7889	22932	24475	41691	42916	23313	22786	23238	21920	19438	20237	19153	17257	16239	22218	21690	18230			79.7889	-1503	-771	-4203	-4120	-4591	-467	-815	-423	-7819	-3625	-5528	-6270	-7411	-6972	-3547	-3439
79.9558	22956	24485	41691	42946	23347	22878	23321	21793	19255	20102	19132	17195	16181	22065	21404	18154			79.9558	-1554	-852	-4310	-4109	-4666	-452	-819	-447	-7684	-3704	-5417	-6069	-7266	-6808	-3395	-3247
80.1225	22983	24497	41695	42986	23384	22973	23406	21670	19098	19968	19110	17136	16121	21927	21131	18095			80.1225	-1587	-896	-4344	-4092	-4660	-448	-842	-457	-7372	-3718	-5343	-6019	-7173	-6700	-3155	-3106
80.2892	23012	24513	41708	43030	23433	23067	23498	21554	18956	19834	19089	17085	16060	21802	20856	18050			80.2892	-1619	-936	-4366	-4077	-4649	-443	-858	-484	-7236	-3800	-5257	-5973	-7058	-6590	-2984	-2961
80.4558	23043	24530	41726	43079	23489	23162	23593	21435	18815	19705	19069	17040	16001	21678	20595	18012			80.4558	-1649	-975	-4382	-4061	-4635	-437	-867	-509	-7089	-3871	-5161	-5930	-6932	-6474	-2807	-2805
80.6225	23075	24548	41751	43129	23558	23268	23689	21328	18691	19589	19050	16997	15940	21564	20352	17983			80.6225	-1679	-1014	-4386	-4035	-4620	-430	-874	-535	-6926	-3946	-5068	-5885	-6809	-6363	-2624	-2643
80.7892	23108	24566	41781	43182	23628	23375	23801	21237	18560	19474	19032	16955	15879	21455	20100	17954			80.7892	-1708	-1053	-4389	-4009	-4590	-421	-880	-561	-6751	-4008	-4968	-5831	-6673	-6241	-2439	-2472
80.9558	23144	24588	41814	43251	23700	23486	23927	21147	18453	19365	19012	16913	15822	21355	19854	17931			80.9558	-1735	-1089	-4392	-3979	-4547	-415	-886	-584	-6570	-4054	-4867	-5780	-6549	-6104	-2250	-2296
81.1225	23181	24609	41856	43321	23776	23624	24059	21091	18349	19272	18994	16873	15766	21269	19614	17922			81.1225	-1761	-1126	-4391	-3923	-4499	-391	-890	-605	-6382	-4112	-4605	-5727	-6404	-5968	-2044	-2116
81.2892	23227	24632	41900	43393	23871	23762	24194	21169	18282	19224	18976	16827	15708	21203	19404	17913			81.2892	-1779	-1161	-4372	-3867	-4448	-397	-924	-628	-6196	-4165	-4642	-5661	-6260	-5799	-1836	-1926
81.4558	23279	24657	41949	43465	23978	23905	24334	21122	18207	19162	18959	16786	15651	21141	19190	17911			81.4558	-1791	-1195	-4345	-3807	-4393	-371	-904	-649	-6006	-4215	-4358	-5553	-6082	-5499	-1624	-1733
81.6225	23333	24685	41996	43538	24089	24054	24482	21233	18156	19129	18948	16743	15600	21079	18988	17914			81.6225	-1801	-1226	-4309	-3741	-4331	-354	-936	-665	-5803	-4237	-4226	-5463	-5917	-5324	-1490	-1534
81.7892	23388	24715	42044	43614	24203	24203	24636	21226	18091	19101	18939	16703	15550	21021	18785	17929			81.7892	-1811	-1256	-4278	-3676	-4263	-336	-915	-679	-5603	-4264	-4097	-5347	-5731	-4834	-1199	-1337
81.9558	23444	24747	42091	43700	24329	24370	24804	21222	18030	19078	18927	16664	15506	20976	18592	17946			81.9558	-1820	-1284	-4232	-3578	-4182	-320	-942	-688	-5398	-4283	-3968	-5357	-5563	-4784	-1057	-1138
82.1225	23496	24779	42139	43787	24456	24545	24968	21216	17990	19062	18916	16626	15465	20934	18414	17965			82.1225	-1834	-1312	-4185	-3503	-4105	-303	-944	-693	-5189	-4304	-3829	-5234	-5394	-4417	-828	-940
82.2892	23549	24813	42190	43871	24601	24733	25138	21243	17951	19048	18902	16592	15425	20904	18259	17985			82.2892	-1847	-1339	-4121	-3382	-4023	-289	-942	-697	-5135	-4317	-3690	-5107	-5209	-4211	-598	-741
82.4556	23602	24850	42242	43952	24749	24910	25321	21269	17913	19037	18892	16562	15386	20878	18106	18010			82.4556	-1843	-1363	-4055	-3290	-3928	-270	-936	-700	-4753	-4318	-3542	-4981	-5025	-3975	-370	-538
82.6222	23665	24887	42293	44036	24900	25105	25528	21299	17878	19038	18881	16531	15346	20853	17946	18035			82.6222	-1846	-1388	-3986	-3180	-3809	-253	-930	-704	-4695	-4299	-3393	-4855	-4845	-3742	-144	-334
82.7889	23728	24930	42344	44121	25062	25302	25736	21329	17856	19038	18871	16501	15306	20828	17795	18073			82.7889	-1849	-1407	-3907	-3068	-3690	-234	-924	-708	-4477	-4279	-3247	-4720	-4664	-3507	85	-130
82.9556	23798	24974	42393	44202	25245	25499	25944	21363	17836	19046	18863	16473	15264	20809	17659	18110			82.9556	-1846	-1425	-3807	-2956	-3572	-213	-916	-714	-4256	-4269	-3103	-4608	-4474	-3275	315	74
83.1222	23873	25030	42443	44285	25421	25714	26169	21393	17815	19057	18853	16444	15228	20793	17543	18150			83.1222	-1789	-1432	-3715	-2763	-3436	-194	-919	-691	-4077	-4253	-2957	-4471	-4285	-3040	466	276
83.2889	23947	25088	42490	44364	25602	25927	26398	21426	17796	19082	18846	16422	15194	20791	17434	18196			83.2889	-1783	-1437	-3619	-2636	-3297	-172	-905	-712	-3848	-4224	-2810	-4334	-4101	-2813	693	479
83.4556	24022	25147	42539	44441	25801	26112	26612	21456	17778	19108	18837	16401	15163	20791	17319	18243			83.4556	-1775	-1441	-3505	-2538	-3197	-152	-889	-683	-3623	-4177	-2652	-4186	-3918	-2584	916	679
83.6222	24102	25203	42587	44514	26005	26323	26850	21494	17762	19149	18832	16382	15134	20793	17207	18285			83.6222	-1763	-1449	-3386	-2414	-3026	-128	-872	-676	-3398	-4126	-2495	-4040	-3738	-2362	1137	953
83.7889	24186	25261	42632	44582	26207	26540	27083	21526	17746	19190	18825	16363	15107	20800	17090	18331			83.7889	-1747	-1455	-3270	-2284	-2910	-106	-855	-667	-3171	-4083	-2338	-3881	-3559	-2134	1354	1152
83.9556	24267	25317	42674	44647	26433	26772	27324	21564	17733	19262	18816	16344	15079	20808	16989	18379			83.9556	-1734	-1463	-3130	-2139	-2761	-85	-838	-659	-2945	-4040	-2178	-3724	-3242	-1914	1566	1348
84.1222	24352	25375	42711	44710	26656	26994	27570	21596	17720	19335	18805	16324	15053	20819	16894	18425			84.1222	-1717	-1489	-2994	-2004	-2608	-96	-822	-649	-2728	-4005	-2170	-3539	-3069	-1692	1775	1542
84.2889	24444	25434	42745	44771	26880	27236	27820	21631	17734	19425	18795	16304	15029	20835	16811	18472			84.2889	-1693	-1475	-2770	-1849	-2450	-77	-806	-637	-2511	-3837	-1861	-3355	-2898	-1478	1982	1730
84.4556	24545	25494	42774	44815	27112	27473	28075	21663	17736	19521	18786	16285	15004	20853	16734	18527			84.4556	-1661	-1480	-2688	-1699	-2288	-56	-789	-626	-2295	-3786	-1845	-3156	-2835	-1386	2188	1915
84.6222	24654	25562	42792	44859	27354	27712	28336	21686	17739	19618	18779	16266	14978	20872	16661	18585			84.6222	-1621	-1476	-2470	-1547	-2086	-33	-772	-640	-2084	-3841	-1681	-2927	-2652	-1174	2463	2030
84.7889	24757	25633	42807	44901	27592	27951	28606	21585	17726	19691	18770	16252	14954	20890	16589	18643			84.7889	-1586	-1470	-2320	-1446	-1907	-13	-740	-628	-1877	-3775	-1519	-2751	-2471	-1032	2652	2200
84.9556	24855	25703	42820	44942	27822	28212	28880	21608	17735	19786	18763	16238	14930	20909	16524	18700			84.9556	-1557	-1465	-2178	-1221	-1723	10	-718	-617	-1665	-3707	-1359	-2546	-2309	-959	2839	2367
85.1222	24975	25776	42831	44982	28071	28484	29149	21506	17727	19865	18755	16228	14908	20931	16451	18751			85.1222	-1506	-1457	-2017	-1035	-1545	32	-693	-604	-1455	-3641	-1200	-2349	-2128	-766	3025	2531
85.2889	25093	25850	42839	45016	28337	28758	29427	21522	17736	19954	18746	16218	14886	20954	16392	18799			85.2889	-1501	-1448	-1839	-893	-1357	52	-668	-591	-1248	-3571	-1041	-2169	-1966	-700	3210	2694
85.4556	25212	25925	42844	45038	28594	29029	29700	21537	17745	20045	18739	16209	14864	20977	16330	18846			85.4556	-1406	-1438	-1670	-706	-1173	75	-642	-578	-1008	-3510	-882	-1980	-1791	-520	3388	2852
85.6222	25332	26009	42847	45053	28861	29302	29992	21552	17754	20150	18733	16200	14842	21000	16267	18892			85.6222	-1398	-1420	-1491	-517	-971	99	-617	-566	-854	-3438	-724	-1791	-1618	-344	3555	3008
85.7889	25450	26094	42839	45049	29119	29562	30283	21559	17763	20256	18730	16190	14822	21023	16201	18928			85.7889	-1349	-1400	-1321	-340	-769	127	-593	-551	-630	-3372	-568	-1590	-1448	-171	3714	3162
85.9556	25580	26177	42823	45039	29378	29827	30598	21562	17767	20365	18724	16182	14803	21046	16139	18970			85.9556	-1287	-1382	-1150	-158	-543	151	-567	-536	-450	-3309	-413	-1389	-1281	-10	3854	3304
86.1222	25707	26265	42806	45018	29644	30079	30888	21565	17770	20470	18717	16178	14783	21066	16084	19004			86.1222	-1228	-1359	-972	13	-341	174	-537	-522	-275	-3251	-260	-1186	-1122	145	3989	3438
86.2889	25853	26360	42780	44996	29903	30350	31184	21568	17773	20578	18711	16175	14767	21085	16030	19037			86.2889	-1150	-1329	-801	202	-133	199	-506	-505	-114	-3191	-111	-988	-967	296	4112	3474
86.4556	25997	26456	42748	44973	30161	30636	31482	21571	17777	20690	18704	16172	14754	21106	15977	19064			86.4556	-1074	-1298	-630	408	78	222	-476	-496	50	-3127	35	-789	-814	444	4234	3693
86.6222	26136	26555	42708	44944	30418	30905	31774	21574	17780	20802	18699	16170	14741	21128	15924	19095			86.6222	-1002	-1264	-460	597	283	248	-445	-464	202	-3064	183	-586	-711	589	4356	3712
86.7889	26273	26653	42658	44908	30689	31185	32070	21574	17784	20918	18691	16168	14728	21145	15868	19112			86.7889	-933	-1231	-276	798	528	270	-415	-456	350	-3002	330	-384	-516	732	4471	3820
86.9556	26417	26754	42603	44867	30950	31464	32365	21568	17787	21034	18682	16165	14714	21157	15820	19136			86.9556	-856	-1195	-102	998	702	292	-386	-437	489	-2942	472	-179	-419	868	4579	3918
87.1222	26555	26856	42540	44809	31233	31720	32651	21554	17788	21154	18669	16162	14702	21169	15777	19153			87.1222	-785	-1158	95	1177	934	327	-357	-417	628	-2887	667	25	-228	996	4683	4011
87.2889	26705	26968	42471	44744	31509	31986	32943	21536	17788	21285	18659	16159	14688	21179	15735	19167			87.2889	-702	-1110	285	1366	1140	330	-328	-399	750	-2827	742	232	-139	1113	4769	4095
87.4558	26856	27080	42389	44672	31775	32260	33255	21515	17787	21410	18648	16157	14674	21187	15693	19179			87.4558	-648	-1062	430	1565	1339	368	-299	-381	876	-2781	935	492	43	1283	4887	4174
87.6225	27004	27197	42305	44586	32041	32538	33564	21498	17779	21539	18637	16157	14662	21193	15651	19188			87.6225	-567	-1009	614	1712	1566	387	-249	-362	1045	-2616	1064	701	172	1388	4959	4341
87.7892	27148	27318	42221	44493	32305	32792	33852	21477	17759	21658	18626	16157	14649	21189	15609	19196			87.7892	-489	-952	795	1891	1772	407	-219	-332	1153	-2640	1191	914	292	1494	5017	4405
87.9558	27287	27435	42105	44397	32581	33066	34140	21459	17750	21771	18617	16158	14638	21185	15568	19196			87.9558	-415	-898	989	2091	1979	429	-188	-312	1256	-2582	1306	1116	398	1594	5069	4469
88.1225	27437	27546	41991	44279	32858	33314	34418	21448	17749	21883	18603	16159	14629	21181	15527	19186			88.1225	-330	-850	1185	2266	2178	445	-158	-290	1354	-2525	1421	1312	512	1694	5117	4501
88.2892	27584	27655	41857	44151	33120	33568	34685	21429	17740	21990	18591	16161	14620	21173	15487	19176			88.2892	-248	-804	1367	2449	2366	464	-126	-269	1449	-2469	1535	1506	631	1799	5144	4535
88.4558	27739	27782	41722	44019	33398	33792	34955	21411	17722	22098	18576	16162	14611	21163	15449	19166			88.4558	-157	-739	1565	2602	2558	479	-96	-248	1534	-2415	1645	1694	739	1894	5162	4549
88.6225	27876	27903	41565	43863	33663	34005	35231	21392	17704	22198	18559	16163	14600	21148	15419	19156			88.6225	-83	-680	1751	2746	2757	505	-66	-229	1607	-2362	1752	1883	836	1988	5176	4562
88.7892	28023	28031	41406	43701	33920	34249	35521	21373	17682	22292	18542	16164	14592	21133	15389	19148			88.7892	1	-614	1872	2922	2971	518	-36	-207	1678	-2308	1903	2064	931	2127	5166	4553
88.9558	28169	28163	41241	43530	34177	34477	35800	21355	17660	22383	18522	16165	14582	21117	15366	19134			88.9558	85	-543	2110	3084	3175	528	-23	-187	1748	-2248	2002	2238	1020	2170	5150	4542
89.1225	28322	28302	41061	43352	34436	34697	36076	21332	17632	22460	18500	16167	14572	21095	15344	19120			89.1225	176	-465	2233	3301	3377	536	8	-168	1816	-2190	2099	2409	1106	2304	5090	4525
89.2892	28488	28442	40869	43179	34685	34916	36350	21304	17606	22535	18479	16169	14562	21063	15333	19115			89.2892	281	-385	2405	3394	3579	546	38	-149	1885	-2125	2190	2566	1184	2386	5096	4494
89.4558	28644	28585	40673	42991	34935	35129	36584	21274	17583	22608	18454	16170	14552	21022	15325	19098			89.4558	377	-302	2580	3608	3742	551	67	-130	1947	-2061	2269	2695	1262	2463	5034	4451
89.6225	28798	28728	40468	42785	35185	35345	36822	21243	17560	22687	18427	16172	14541	20983	15322	19088			89.6225	472	-218	2755	3700	3910	554	97	-112	2008	-1987	2339	2848	1341	2536	4995	4404
89.7889	28947	28860	40268	42568	35439	35548	37056	21192	17533	22762	18396	16174	14531	20940	15327	19070			89.7889	600	-145	2936	3908	4075	554	127	-93	2052	-1911	2410	3006	1418	2608	4937	4349
89.9558	29091	29000	40066	42343	35674	35729	37294	21127	17501	22823	18362	16176	14520	20886	15337	19058			89.9558	648	-63	3098	4031	4246	550	156	-76	2133	-1831	2477	3160	1490	2658	4870	4299
90.1222	29234	29127	39835	42117	35910	35922	37515	21040	17465	22881	18328	16178	14510	20828	15348	19038			90.1222	773	7	3263	4168	4401	546	185	-57	2173	-1744	2531	3300	1554	2694	4795	4247
90.2889	29391	29253	39589	41877	36129	36104	37720	20950	17426	22926	18295	16179	14501	20762	15366	19022			90.2889	874	76	3412	4295	4541	544	214	-38	2227	-1653	2581	3436	1613	2707	4719	4167
90.4556	29546	29380	39342	41620	36359	36286	37932	20862	17374	22971	18265	16182	14490	20699	15387	19000			90.4556	990	147	3573	4424	4690	544	244	-21	2286	-1562	2622	3558	1666	2716	4631	4072
90.6222	29701	29517	39087	41366	36563	36466	38132	20764	17314	23004	18236	16184	14480	20634	15418	18970			90.6222	1090	229	3709	4552	4828	546	272	-4	2287	-1465	2665	3621	1706	2726	4414	3976
90.7889	29839	29642	38837	41102	36778	36627	38325	20670	17254	23025	18206	16186	14470	20556	15458	18936			90.7889	1173	300	3858	4647	4961	546	287	29	2341	-1366	2705	3730	1735	2726	4312	3874
90.9556	29986	29770	38578	40832	36976	36765	38492	20575	17190	23038	18179	16187	14461	20473	15498	18897			90.9556	1267	374	3991	4735	5070	550	314	33	2388	-1257	2731	3827	1764	2729	4202	3776
91.1222	30141	29897	38292	40559	37177	36900	38662	20474	17133	23048	18151	16188	14453	20379	15539	18857			91.1222	1369	448	4128	4821	5182	552	342	66	2427	-1140	2752	3915	1787	2731	4086	3718
91.2889	30295	30031	37996	40290	37378	37032	38832	20364	17073	23043	18122	16189	14442	20284	15580	18810			91.2889	1472	529	4267	4906	5297	554	369	82	2462	-1024	2761	4000	1816	2726	3968	3587
91.4556	30445	30164	37719	39962	37562	37155	38982	20247	17007	23036	18089	16189	14431	20181	15621	18748			91.4556	1571	611	4389	4983	5320	552	395	98	2491	-908	2768	4071	1873	2711	3855	3446
91.6222	30577	30296	37441	39652	37732	37273	39128	20104	16929	23006	18054	16188	14420	20068	15665	18686			91.6222	1654	656	4500	5057	5413	517	420	113	2519	-793	2665	4138	1890	2690	3684	3326
91.7889	30715	30434	37150	39349	37907	37383	39274	19962	16840	22973	18017	16185	14410	19957	15716	18615			91.7889	1744	744	4616	5125	5508	542	443	130	2540	-636	2755	4183	1893	2641	3532	3204
91.9556	30850	30561	36845	39034	38061	37490	39404	19819	16747	22939	17978	16180	14399	19841	15772	18542			91.9556	1832	858	4770	5192	5661	503	464	145	2546	-521	2644	4225	1853	2562	3499	3018
92.1222	30985	30695	36543	38715	38208	37591	39520	19658	16653	22891	17939	16175	14390	19723	15830	18466			92.1222	1921	944	4873	5254	5730	496	484	149	2552	-437	2628	4266	1841	2451	3233	2871
92.2889	31108	30819	36242	38400	38340	37657	39605	19489	16559	22831	17894	16166	14379	19587	15888	18368			92.2889	1999	1021	4936	5283	5769	482	516	164	2549	-310	2610	4292	1826	2384	3184	2726
92.4556	31238	30941	35920	38074	38469	37713	39688	19306	16463	22768	17851	16156	14368	19448	15944	18272			92.4556	2085	1097	5026	5304	5808	470	516	179	2543	-181	2574	4306	1810	2309	3030	2584
92.6222	31360	31066	35612	37743	38578	37767	39751	19115	16358	22693	17805	16143	14355	19315	16001	18172			92.6222	2164	1177	5066	5357	5829	456	544	192	2535	-53	2534	4383	1792	2219	2866	2421
92.7889	31475	31195	35302	37396	38687	37812	39808	18927	16244	22615	17760	16130	14341	19165	16050	18060			92.7889	2238	1262	5123	5338	5845	442	556	204	2504	72	2500	4317	1764	2121	2698	2273
92.9556	31596	31321	34987	37044	38788	37856	39863	18731	16131	22535	17716	16114	14326	19021	16097	17954			92.9556	2323	1345	5174	5387	5861	430	566	214	2476	196	2448	4379	1727	2026	2515	2123
93.1222	31717	31445	34671	36700	38878	37893	39911	18524	16014	22429	17673	16096	14309	18866	16145	17847			93.1222	2402	1427	5216	5397	5873	418	573	222	2495	313	2402	4373	1690	1923	2328	1970
93.2889	31819	31565	34333	36365	38960	37914	39955	18337	15892	22307	17632	16075	14292	18705	16187	17730			93.2889	2473	1506	5251	5393	5882	409	577	230	2450	426	2345	4341	1649	1808	2150	1816
93.4556	31922	31684	34002	36027	39039	37935	39986	18132	15770	22185	17596	16054	14273	18544	16227	17601			93.4556	2542	1586	5284	5391	5880	405	582	236	2412	539	2281	4294	1602	1714	1981	1640
93.6222	32027	31810	33673	35653	39111	37934	40014	17949	15653	22040	17558	16032	14253	18369	16266	17463			93.6222	2613	1673	5312	5369	5876	398	585	240	2373	645	2218	4247	1555	1603	1811	1373
93.7889	32120	31936	33369	35297	39180	37928	40038	17763	15523	21891	17519	16009	14233	18198	16305	17320			93.7889	2675	1762	5339	5344	5871	391	587	231	2323	749	2140	4177	1512	1513	1606	1308
93.9556	32203	32059	33051	34939	39228	37919	40042	17566	15403	21737	17479	15984	14215	18020	16343	17161			93.9556	2727	1849	5347	5318	5848	383	587	251	2262	851	2066	4103	1457	1422	1419	1071
94.1222	32285	32170	32745	34579	39272	37907	40025	17380	15273	21575	17439	15959	14196	17829	16371	17012			94.1222	2781	1925	5352	5290	5805	375	587	243	2192	951	1984	4025	1411	1320	1232	919
94.2889	32367	32280	32417	34227	39303	37889	40004	17179	15144	21393	17393	15932	14175	17636	16398	16862			94.2889	2835	2001	5345	5259	5761	361	585	259	2118	1050	1890	3939	1309	1230	1043	780
94.4556	32439	32388	32072	33864	39326	37868	39977	16977	15010	21212	17340	15905	14153	17446	16424	16713			94.4556	2881	2077	5333	5226	5671	340	583	247	2027	1139	1794	3833	1300	1124	864	620
94.6222	32503	32497	31746	33506	39335	37829	39944	16769	14875	21020	17283	15877	14132	17260	16451	16559			94.6222	2920	2148	5308	5178	5617	315	581	250	1947	1225	1700	3729	1195	1018	674	443
94.7889	32565	32595	31424	33153	39327	37789	39903	16565	14736	20822	17227	15844	14112	17076	16477	16402			94.7889	2959	2223	5268	5130	5558	310	573	254	1866	1310	1611	3614	1134	907	490	287
94.9556	32626	32694	31103	32840	39310	37738	39855	16361	14600	20626	17170	15808	14091	16878	16500	16251			94.9556	2998	2284	5254	5073	5494	267	562	256	1786	1357	1583	3506	1114	858	312	134
95.1225	32691	32791	30769	32506	39290	37678	39796	16165	14460	20445	17116	15770	14071	16687	16519	16101			95.1225	3003	2363	5206	4961	5465	264	557	273	1723	1478	1481	3388	1051	751	255	76
95.2892	32742	32883	30455	32151	39262	37607	39731	15971	14331	20257	17063	15735	14046	16481	16530	15941			95.2892	3035	2428	5152	4890	5390	243	547	271	1636	1557	1385	3287	985	653	99	-88
95.4558	32796	32971	30146	31804	39227	37534	39662	15776	14201	20065	17013	15698	14020	16278	16536	15777			95.4558	3072	2492	5093	4819	5312	225	535	268	1556	1632	1275	3178	930	557	-77	-232
95.6225	32836	33051	29843	31461	39188	37452	39584	15580	14066	19858	16958	15661	13994	16059	16540	15608			95.6225	3097	2548	5032	4741	5227	203	523	265	1477	1699	1168	3067	873	460	-244	-370
95.7892	32875	33132	29528	31119	39135	37359	39489	15388	13922	19640	16909	15623	13966	15857	16543	15445			95.7892	3122	2607	4958	4653	5127	186	511	260	1388	1759	1044	2940	812	362	-407	-501
95.9558	32908	33209	29223	30791	39081	37264	39394	15194	13762	19420	16861	15588	13940	15638	16545	15274			95.9558	3142	2664	4886	4566	5030	171	501	258	1295	1818	938	2804	742	269	-568	-644
96.1225	32939	33267	28916	30451	39022	37164	39292	15006	13613	19198	16815	15553	13915	15416	16544	15107			96.1225	3162	2702	4810	4476	4927	173	491	256	1198	1874	856	2666	655	174	-715	-777
96.2892	32963	33317	28609	30123	38958	37049	39187	14808	13460	18964	16766	15517	13890	15212	16542	14939			96.2892	3177	2734	4680	4373	4824	157	481	254	1107	1929	688	2527	580	86	-873	-911
96.4558	32977	33368	28306	29818	38878	36920	39059	14614	13306	18719	16717	15481	13867	14999	16537	14768			96.4558	3183	2768	4638	4258	4700	141	470	254	1008	1981	623	2377	500	-12	-1019	-1044
96.6225	32986	33417	27996	29503	38796	36787	38918	14427	13154	18488	16663	15443	13844	14794	16528	14581			96.6225	3186	2802	4497	4140	4565	120	457	254	914	2031	507	2196	419	-106	-1236	-1173
96.7892	32995	33464	27690	29168	38709	36654	38771	14233	13002	18250	16610	15406	13820	14594	16515	14395			96.7892	3191	2835	4402	4058	4426	100	437	253	818	2078	399	2072	341	-144	-1370	-1309
96.9558	32999	33502	27382	28835	38610	36511	38617	14061	12844	18016	16555	15369	13796	14378	16497	14211			96.9558	3192	2861	4297	3902	4283	79	425	252	720	2120	296	1897	262	-238	-1523	-1441
97.1225	32997	33533	27091	28533	38491	36366	38454	13887	12682	17795	16497	15331	13773	14173	16474	14031			97.1225	3190	2880	4174	3779	4132	54	413	252	606	2158	177	1749	178	-309	-1674	-1574
97.2889	32991	33560	26795	28224	38372	36214	38277	13711	12533	17562	16438	15290	13751	13953	16449	13857			97.2889	3217	2898	4053	3678	3970	29	397	253	494	2190	69	1614	89	-383	-1793	-1690
97.4558	32985	33585	26492	27928	38253	36060	38110	13532	12383	17331	16374	15248	13724	13740	16424	13696			97.4558	3181	2915	3934	3548	3819	-2	381	249	349	2217	-54	1468	13	-459	-1919	-1811
97.6222	32974	33609	26189	27639	38119	35888	37953	13354	12244	17085	16307	15206	13699	13525	16395	13522			97.6222	3205	2932	3802	3403	3681	-35	364	247	277	2241	-170	1325	-64	-538	-2032	-1939
97.7889	32960	33631	25899	27319	37983	35720	37787	13178	12090	16858	16245	15163	13676	13320	16359	13350			97.7889	3196	2948	3669	3263	3536	-63	347	247	141	2266	-288	1168	-130	-616	-2138	-2066
97.9556	32945	33652	25643	27013	37838	35539	37616	12996	11943	16615	16190	15121	13652	13111	16308	13170			97.9556	3188	2965	3529	3112	3388	-84	331	246	53	2285	-395	970	-211	-692	-2275	-2181
98.1222	32925	33664	25383	26718	37684	35364	37426	12820	11786	16376	16135	15078	13628	12904	16257	12988			98.1222	3139	2946	3382	2919	3224	-105	314	246	-85	2298	-507	818	-286	-775	-2398	-2261
98.2889	32900	33673	25127	26410	37539	35181	37231	12649	11631	16139	16079	15042	13603	12681	16205	12805			98.2889	3123	2983	3246	2771	3056	-127	288	244	-183	2294	-617	670	-370	-851	-2584	-2241
98.4556	32874	33680	24861	26121	37398	34997	37036	12484	11475	15886	16029	15007	13575	12474	16153	12629			98.4556	3108	2990	3116	2623	2891	-143	279	249	-289	2291	-742	526	-453	-922	-2708	-2426
98.6222	32837	33687	24592	25840	37258	34793	36851	12323	11325	15635	15978	14968	13546	12266	16100	12447			98.6222	3085	2999	2988	2457	2737	-160	266	233	-397	2286	-852	366	-497	-987	-2813	-2410
98.7889	32806	33688	24333	25576	37101	34587	36663	12161	11172	15383	15930	14929	13521	12059	16044	12270			98.7889	3069	3003	2845	2291	2569	-173	253	242	-506	2280	-963	208	-615	-1049	-2910	-2503
98.9556	32756	33672	24077	25317	36946	34381	36449	11982	11023	15122	15880	14889	13496	11856	15989	12096			98.9556	3035	2992	2706	2127	2404	-189	240	240	-608	2274	-1073	51	-655	-1112	-2990	-2587
99.1222	32700	33655	23834	25063	36784	34183	36245	11817	10875	14880	15830	14850	13470	11670	15928	11927			99.1222	2998	2982	2562	1973	2229	-239	227	238	-717	2264	-1276	-115	-774	-1192	-3065	-2667
99.2889	32638	33633	23587	24811	36616	33990	36045	11646	10738	14643	15780	14806	13442	11477	15849	11759			99.2889	2956	2968	2413	1825	2070	-220	210	233	-821	2254	-1268	-261	-809	-1258	-3136	-2735
99.4556	32573	33608	23352	24545	36441	33792	35820	11490	10610	14406	15730	14761	13414	11296	15767	11594			99.4556	2913	2953	2238	1675	1894	-270	207	229	-922	2252	-1461	-401	-917	-1389	-3205	-2808
99.6222	32504	33580	23116	24297	36265	33591	35599	11341	10471	14182	15680	14718	13384	11114	15683	11430			99.6222	2867	2936	2120	1523	1716	-285	175	222	-1018	2203	-1546	-541	-975	-1448	-3224	-2981
99.7889	32431	33551	22891	24062	36091	33400	35374	11195	10337	13953	15631	14673	13353	10930	15580	11272			99.7889	2820	2919	1932	1383	1537	-300	173	205	-1113	2166	-1631	-667	-1044	-1537	-3355	-3044
99.9556	32349	33520	22670	23814	35923	33222	35172	11049	10202	13722	15584	14630	13322	10751	15480	11106			99.9556	2765	2902	1788	1257	1382	-312	157	197	-1207	2126	-1719	-745	-1108	-1549	-3346	-3097
100.122	32269	33481	22448	23584	35742	33027	34971	10902	10067	13487	15540	14589	13289	10566	15371	10955			100.122	2714	2879	1633	1162	1230	-321	143	188	-1299	2066	-1802	-928	-1174	-1634	-3415	-3146
100.289	32180	33441	22246	23361	35541	32817	34756	10760	9941	13263	15498	14544	13253	10384	15249	10809			100.289	2655	2856	1459	962	1066	-329	125	175	-1386	2009	-1891	-1012	-1240	-1684	-3466	-3197
100.456	32091	33391	22047	23140	35350	32612	34545	10616	9808	13036	15459	14499	13215	10221	15127	10671			100.456	2643	2825	1297	859	907	-333	107	161	-1481	1943	-1978	-1136	-1298	-1729	-3511	-3229
100.622	31993	33340	21863	22927	35164	32393	34332	10469	9678	12821	15416	14451	13177	10053	14989	10536			100.622	2533	2795	1142	698	748	-341	87	147	-1562	1863	-2046	-1262	-1363	-1777	-3555	-3259
100.789	31895	33282	21660	22719	34978	32184	34126	10323	9551	12618	15369	14403	13137	9900	14838	10391			100.789	2516	2759	988	548	598	-353	66	130	-1617	1783	-2119	-1376	-1425	-1828	-3592	-3275
100.956	31791	33223	21477	22502	34787	31963	33919	10191	9427	12396	15327	14357	13099	9745	14678	10246			100.956	2449	2723	830	388	449	-360	48	116	-1687	1687	-2178	-1477	-1485	-1879	-3625	-3311
101.122	31692	33165	21292	22291	34604	31761	33714	10058	9307	12194	15285	14310	13061	9595	14509	10113			101.122	2388	2690	682	247	303	-367	29	102	-1755	1577	-2239	-1597	-1543	-1916	-3668	-3380
101.289	31592	33106	21107	22118	34424	31559	33513	9932	9193	11993	15245	14264	13023	9447	14337	9975			101.289	2328	2658	538	108	163	-373	11	88	-1834	1458	-2296	-1696	-1598	-1954	-3706	-3348
101.456	31489	33039	20928	21945	34242	31342	33288	9811	9078	11799	15205	14213	12983	9300	14167	9847			101.456	2267	2619	394	-44	0	-378	-12	59	-1913	1330	-2351	-1795	-1647	-1986	-3707	-3419
101.622	31390	32972	20756	21769	34071	31131	33080	9694	8968	11604	15166	14162	12942	9158	13993	9724			101.622	2211	2582	262	-190	-144	-382	-35	54	-1981	1199	-2406	-1885	-1697	-2013	-3710	-3435
101.789	31280	32897	20587	21598	33900	30927	32878	9571	8862	11417	15127	14111	12899	9034	13819	9608			101.789	2146	2538	131	-327	-280	-386	-58	23	-2055	1069	-2456	-1977	-1760	-2037	-3716	-3445
101.956	31159	32806	20425	21425	33708	30712	32666	9447	8757	11238	15087	14061	12858	8908	13631	9489			101.956	2071	2480	-20	-475	-426	-392	-80	5	-2120	935	-2489	-2060	-1802	-2068	-3720	-3453
102.122	31027	32711	20282	21263	33514	30527	32456	9326	8651	11060	15047	14015	12819	8780	13439	9376			102.122	1987	2419	-171	-591	-607	-397	-97	-10	-2180	801	-2525	-2135	-1843	-2100	-3726	-3456
102.289	30888	32612	20140	21104	33317	30340	32251	9201	8553	10885	15006	13965	12781	8666	13240	9274			102.289	1897	2356	-324	-709	-704	-390	-119	-24	-2234	629	-2540	-2209	-1887	-2130	-3723	-3441
102.456	30760	32525	20004	20944	33124	30139	32063	9094	8458	10710	14964	13916	12743	8549	13033	9174			102.456	1823	2262	-473	-839	-858	-412	-139	-38	-2292	500	-2566	-2280	-1923	-2144	-3719	-3426
102.623	30645	32438	19856	20800	32934	29937	31866	8991	8367	10541	14929	13868	12703	8434	12822	9073			102.623	1762	2213	-591	-970	-947	-399	-158	-54	-2294	318	-2596	-2282	-1945	-2163	-3599	-3407
102.789	30523	32347	19725	20658	32761	29739	31672	8888	8278	10386	14891	13826	12663	8325	12621	8986			102.789	1695	2206	-718	-1056	-1068	-403	-156	-59	-2336	173	-2625	-2346	-1976	-2179	-3584	-3361
102.956	30401	32251	19597	20528	32588	29544	31481	8786	8195	10222	14853	13781	12622	8220	12423	8898			102.956	1629	2151	-844	-1177	-1186	-407	-172	-76	-2378	1	-2648	-2396	-2007	-2196	-3568	-3341
103.123	30271	32151	19464	20402	32415	29349	31292	8683	8126	10058	14816	13736	12581	8116	12222	8810			103.123	1556	2093	-970	-1297	-1300	-410	-187	-93	-2421	-161	-2668	-2455	-2033	-2214	-3542	-3321
103.289	30143	32035	19338	20272	32242	29159	31108	8586	8061	9906	14777	13691	12542	8018	12035	8725			103.289	1487	2021	-1094	-1412	-1409	-415	-203	-109	-2451	-319	-2688	-2514	-2045	-2234	-3514	-3306
103.456	30012	31918	19218	20148	32057	28959	30922	8497	7995	9763	14738	13644	12502	7924	11843	8652			103.456	1416	1949	-1230	-1536	-1519	-421	-220	-125	-2483	-481	-2704	-2562	-2055	-2249	-3492	-3287
103.623	29873	31805	19115	20027	31887	28780	30749	8408	7931	9626	14699	13596	12465	7836	11658	8579			103.623	1338	1882	-1350	-1639	-1616	-406	-239	-138	-2516	-628	-2650	-2602	-2066	-2257	-3465	-3264
103.789	29725	31685	19010	19920	31739	28617	30590	8322	7868	9503	14661	13553	12431	7752	11485	8509			103.789	1253	1809	-1447	-1726	-1697	-431	-252	-148	-2547	-781	-2723	-2636	-2077	-2266	-3438	-3225
103.956	29579	31573	18906	19818	31592	28445	30408	8245	7822	9380	14623	13509	12397	7668	11315	8443			103.956	1171	1746	-1508	-1822	-1802	-416	-266	-159	-2567	-926	-2662	-2657	-2087	-2274	-3509	-3190
104.123	29445	31459	18803	19718	31444	28282	30234	8168	7775	9255	14591	13470	12363	7595	11159	8379			104.123	1102	1681	-1639	-1908	-1897	-415	-276	-169	-2589	-1060	-2668	-2678	-2082	-2209	-3357	-3156
104.289	29309	31334	18714	19620	31298	28118	30062	8093	7723	9127	14564	13433	12330	7524	11013	8324			104.289	1032	1607	-1696	-1996	-1991	-409	-300	-178	-2608	-1190	-2664	-2703	-2079	-2212	-3422	-3123
104.456	29165	31206	18628	19537	31149	27966	29888	8021	7672	9018	14539	13393	12298	7456	10876	8275			104.456	955	1531	-1829	-2071	-2086	-402	-293	-186	-2625	-1307	-2659	-2731	-2082	-2214	-3379	-3077
104.623	29019	31069	18548	19454	30995	27808	29714	7950	7619	8908	14515	13353	12266	7397	10747	8230			104.623	877	1446	-1891	-2206	-2180	-394	-320	-195	-2642	-1413	-2653	-2817	-2085	-2214	-3323	-3031
104.789	28858	30931	18474	19365	30843	27646	29549	7882	7574	8794	14491	13315	12233	7342	10625	8191			104.789	786	1362	-1989	-2238	-2266	-386	-329	-204	-2650	-1510	-2639	-2753	-2092	-2216	-3268	-2980
104.956	28699	30792	18401	19286	30702	27508	29411	7817	7532	8689	14466	13281	12203	7292	10511	8155			104.956	672	1278	-2075	-2355	-2325	-379	-333	-210	-2654	-1599	-2623	-2846	-2092	-2216	-3222	-2926
105.123	28540	30650	18332	19209	30564	27369	29267	7753	7492	8589	14442	13247	12174	7244	10399	8121			105.123	609	1193	-2159	-2419	-2390	-371	-337	-216	-2706	-1681	-2603	-2856	-2090	-2216	-3168	-2872
105.289	28388	30501	18263	19137	30417	27233	29128	7693	7452	8487	14419	13207	12148	7195	10285	8093			105.289	502	1101	-2252	-2480	-2449	-363	-348	-218	-2703	-1755	-2582	-2861	-2088	-2216	-3114	-2817
105.456	28239	30364	18206	19070	30289	27097	28997	7635	7416	8389	14395	13168	12123	7152	10188	8067			105.456	424	1022	-2326	-2541	-2501	-356	-357	-220	-2698	-1828	-2564	-2870	-2087	-2214	-3057	-2763
105.622	28088	30230	18147	19005	30160	26960	28865	7580	7382	8292	14371	13127	12097	7119	10096	8041			105.622	302	947	-2401	-2604	-2554	-349	-369	-222	-2693	-1902	-2542	-2876	-2083	-2212	-2997	-2609
105.789	27938	30097	18087	18948	30048	26836	28730	7532	7350	8203	14346	13091	12071	7085	10012	8018			105.789	226	874	-2459	-2670	-2610	-343	-387	-212	-2683	-1959	-2511	-2898	-2080	-2208	-2965	-2640
105.956	27780	29956	18029	18894	29936	26727	28603	7485	7318	8124	14323	13057	12043	7055	9935	7999			105.956	142	794	-2517	-2704	-2658	-335	-392	-230	-2661	-2011	-2482	-2897	-2075	-2200	-2899	-2496
106.122	27617	29812	17983	18841	29825	26619	28484	7440	7289	8047	14301	13023	12017	7025	9868	7985			106.122	54	712	-2574	-2738	-2698	-327	-396	-219	-2651	-2056	-2451	-2887	-2072	-2192	-2833	-2441
106.289	27467	29664	17936	18790	29715	26509	28373	7402	7259	7969	14281	12989	11992	6998	9808	7973			106.289	-20	627	-2631	-2774	-2731	-316	-401	-234	-2640	-2093	-2422	-2878	-2026	-2184	-2767	-2375
106.456	27318	29520	17891	18747	29611	26409	28270	7365	7234	7903	14261	12956	11971	6974	9750	7967			106.456	-93	546	-2682	-2801	-2694	-306	-405	-219	-2627	-2121	-2392	-2871	-2065	-2171	-2702	-2313
106.622	27180	29372	17852	18708	29511	26311	28169	7329	7209	7836	14243	12925	11950	6954	9696	7961			106.622	-154	488	-2729	-2826	-2717	-295	-407	-217	-2610	-2142	-2360	-2854	-2020	-2158	-2631	-2251
106.789	27037	29234	17815	18674	29410	26212	28065	7294	7187	7777	14225	12895	11927	6940	9648	7958			106.789	-219	391	-2778	-2853	-2743	-313	-408	-217	-2594	-2162	-2326	-2840	-2017	-2147	-2558	-2185
106.956	26896	29095	17782	18648	29330	26122	27960	7263	7168	7719	14207	12867	11903	6931	9602	7956			106.956	-282	345	-2856	-2872	-2771	-272	-407	-218	-2573	-2146	-2340	-2820	-2050	-2182	-2482	-2118
107.122	26758	28957	17749	18624	29251	26031	27853	7237	7150	7662	14188	12840	11878	6925	9562	7955			107.122	-342	247	-2884	-2891	-2865	-291	-405	-234	-2554	-2188	-2297	-2801	-2043	-2172	-2400	-2128
107.289	26628	28824	17718	18602	29173	25940	27748	7212	7132	7605	14170	12815	11853	6919	9521	7957			107.289	-393	182	-2911	-2912	-2894	-280	-391	-236	-2533	-2196	-2252	-2783	-2037	-2150	-2295	-2060
107.456	26489	28678	17687	18580	29094	25861	27668	7188	7117	7551	14149	12788	11830	6919	9482	7960			107.456	-452	104	-2940	-2921	-2898	-272	-400	-236	-2514	-2199	-2209	-2767	-2032	-2133	-2236	-1992
107.622	26345	28530	17655	18559	29030	25790	27591	7171	7102	7500	14128	12761	11806	6919	9448	7963			107.622	-517	25	-2954	-2923	-2900	-264	-389	-238	-2495	-2203	-2162	-2748	-2026	-2117	-2134	-1926
107.789	26203	28400	17631	18540	28966	25722	27520	7157	7094	7455	14107	12734	11781	6920	9420	7970			107.789	-541	-35	-2969	-2917	-2897	-257	-388	-240	-2475	-2206	-2116	-2732	-2021	-2095	-2055	-1862
107.956	26071	28270	17607	18522	28910	25654	27454	7146	7087	7414	14086	12708	11758	6922	9391	7978			107.956	-630	-94	-2975	-2918	-2889	-250	-386	-241	-2455	-2204	-2071	-2710	-2011	-2073	-1977	-1792
108.122	25927	28133	17583	18508	28864	25592	27390	7137	7083	7376	14066	12682	11734	6924	9366	7996			108.122	-657	-160	-2973	-2914	-2880	-242	-385	-242	-2437	-2197	-2027	-2688	-2002	-2049	-1899	-1724
108.289	25791	27986	17560	18500	28819	25532	27324	7130	7079	7343	14045	12657	11712	6926	9343	8015			108.289	-713	-236	-2970	-2909	-2874	-235	-382	-242	-2441	-2192	-1985	-2664	-1991	-2024	-1820	-1658
108.456	25656	27846	17537	18494	28775	25478	27259	7126	7078	7314	14023	12632	11690	6929	9327	8036			108.456	-803	-304	-2967	-2899	-2868	-229	-380	-242	-2422	-2183	-1944	-2638	-1982	-2010	-1736	-1593
108.622	25514	27708	17513	18489	28733	25427	27202	7122	7081	7287	14001	12607	11668	6932	9313	8058			108.622	-828	-370	-2962	-2886	-2854	-224	-378	-241	-2395	-2173	-1905	-2610	-1972	-1974	-1652	-1529
108.789	25361	27583	17491	18485	28702	25376	27152	7123	7090	7266	13981	12587	11642	6940	9302	8082			108.789	-901	-423	-2947	-2875	-2834	-217	-371	-245	-2369	-2157	-1867	-2582	-1959	-1950	-1569	-1468
108.956	25216	27457	17473	18483	28675	25337	27107	7125	7099	7247	13961	12567	11616	6948	9292	8108			108.956	-965	-476	-2928	-2853	-2810	-210	-365	-258	-2342	-2140	-1825	-2551	-1942	-1923	-1486	-1406
109.122	25089	27323	17456	18482	28652	25299	27066	7131	7114	7234	13942	12550	11588	6958	9283	8139			109.122	-1011	-537	-2906	-2831	-2783	-202	-355	-254	-2316	-2120	-1785	-2520	-1926	-1897	-1404	-1363
109.289	24963	27184	17440	18480	28637	25263	27030	7137	7132	7222	13923	12530	11562	6968	9276	8173			109.289	-1056	-602	-2877	-2807	-2759	-195	-349	-267	-2289	-2101	-1745	-2485	-1906	-1868	-1322	-1279
109.456	24845	27051	17425	18478	28627	25232	26999	7146	7151	7211	13902	12511	11535	6980	9272	8206			109.456	-1093	-661	-2843	-2780	-2717	-190	-342	-272	-2263	-2081	-1707	-2451	-1863	-1841	-1242	-1237
109.622	24733	26919	17411	18477	28622	25203	26970	7155	7172	7201	13880	12493	11510	6992	9268	8245			109.622	-1124	-720	-2805	-2751	-2688	-186	-334	-274	-2233	-2060	-1668	-2419	-1842	-1812	-1164	-1175
109.789	24609	26792	17401	18475	28618	25179	26943	7167	7197	7194	13860	12471	11486	7005	9264	8284			109.789	-1167	-773	-2767	-2719	-2651	-172	-330	-276	-2202	-2028	-1641	-2389	-1820	-1785	-1087	-1114
109.956	24485	26666	17391	18474	28615	25156	26929	7180	7224	7189	13840	12452	11462	7028	9261	8331			109.956	-1210	-856	-2729	-2687	-2601	-176	-323	-277	-2173	-2015	-1594	-2306	-1795	-1756	-1012	-1050
110.123	24349	26544	17384	18472	28615	25145	26916	7194	7256	7188	13819	12433	11437	7054	9262	8378			110.123	-1215	-829	-2694	-2591	-2552	-163	-317	-271	-2118	-1994	-1561	-2277	-1795	-1743	-938	-968
110.289	24219	26427	17377	18472	28623	25139	26908	7212	7288	7186	13797	12416	11414	7080	9263	8429			110.289	-1264	-915	-2646	-2545	-2493	-160	-292	-271	-2088	-1973	-1515	-2245	-1767	-1716	-815	-905
110.456	24098	26309	17371	18471	28633	25136	26904	7232	7319	7193	13778	12397	11393	7107	9268	8479			110.456	-1304	-958	-2598	-2498	-2437	-155	-286	-270	-2051	-1949	-1470	-2218	-1740	-1686	-745	-843
110.623	23981	26180	17366	18471	28645	25136	26903	7253	7353	7201	13760	12379	11374	7135	9274	8537			110.623	-1340	-1013	-2548	-2448	-2379	-149	-279	-266	-2016	-1926	-1426	-2183	-1716	-1656	-677	-781
110.789	23872	26051	17360	18471	28657	25139	26907	7274	7394	7209	13741	12360	11354	7164	9283	8597			110.789	-1369	-1067	-2498	-2397	-2317	-145	-272	-263	-1978	-1901	-1383	-2150	-1691	-1626	-610	-719
110.956	23765	25933	17354	18471	28675	25148	26911	7300	7435	7218	13725	12344	11335	7195	9292	8666			110.956	-1396	-1111	-2444	-2341	-2256	-137	-263	-260	-1943	-1875	-1340	-2120	-1659	-1598	-544	-660
111.123	23662	25812	17350	18472	28695	25157	26921	7327	7481	7229	13708	12326	11317	7226	9301	8736			111.123	-1420	-1158	-2388	-2286	-2190	-117	-257	-255	-1901	-1848	-1274	-2091	-1630	-1566	-479	-603
111.289	23551	25690	17346	18472	28722	25170	26934	7353	7528	7241	13690	12308	11300	7261	9311	8809			111.289	-1451	-1205	-2326	-2228	-2122	-126	-250	-250	-1859	-1823	-1255	-2062	-1596	-1534	-414	-545
111.456	23440	25571	17343	18473	28752	25188	26949	7382	7575	7256	13671	12293	11284	7297	9321	8884			111.456	-1484	-1250	-2224	-2166	-2053	-109	-256	-243	-1809	-1798	-1190	-2035	-1563	-1505	-352	-488
111.623	23337	25467	17341	18474	28783	25209	26965	7411	7623	7272	13652	12279	11267	7334	9331	8952			111.623	-1509	-1281	-2197	-2102	-1984	-106	-230	-238	-1760	-1774	-1148	-2008	-1531	-1474	-330	-431
111.789	23245	25368	17341	18476	28820	25232	26985	7448	7673	7288	13633	12263	11250	7372	9344	9020			111.789	-1523	-1306	-2092	-2038	-1912	-103	-237	-232	-1709	-1752	-1105	-1982	-1499	-1427	-229	-375
111.956	23151	25263	17342	18476	28858	25255	27008	7485	7727	7308	13616	12247	11233	7411	9357	9098			111.956	-1540	-1338	-2023	-1974	-1839	-99	-228	-227	-1657	-1731	-1063	-1990	-1466	-1408	-206	-317
112.123	23064	25153	17343	18476	28898	25286	27032	7522	7781	7330	13599	12232	11216	7454	9370	9180			112.123	-1551	-1375	-1953	-1944	-1765	-94	-219	-222	-1613	-1708	-1022	-1932	-1430	-1358	-147	-260
112.289	22993	25036	17345	18476	28949	25318	27054	7565	7835	7352	13579	12218	11203	7495	9383	9261			112.289	-1546	-1419	-1873	-1833	-1694	-93	-209	-212	-1571	-1688	-977	-1935	-1395	-1325	-90	-204
112.456	22917	24922	17344	18475	29002	25356	27078	7608	7893	7378	13559	12202	11190	7537	9396	9357			112.456	-1599	-1460	-1792	-1795	-1622	-92	-201	-203	-1520	-1669	-936	-1910	-1362	-1287	-33	-148
112.623	22842	24814	17344	18474	29056	25394	27108	7650	7955	7407	13539	12185	11177	7581	9410	9451			112.623	-1547	-1496	-1710	-1720	-1545	-91	-194	-194	-1466	-1651	-895	-1884	-1325	-1250	21	-97
112.789	22763	24717	17343	18473	29108	25432	27139	7692	8016	7437	13521	12170	11166	7630	9424	9542			112.789	-1605	-1521	-1632	-1646	-1468	-89	-186	-183	-1414	-1636	-854	-1856	-1286	-1215	74	-44
112.956	22683	24622	17342	18471	29160	25471	27171	7734	8078	7467	13504	12155	11154	7680	9440	9635			112.956	-1612	-1545	-1554	-1572	-1391	-86	-178	-173	-1347	-1622	-808	-1830	-1248	-1181	127	6
113.122	22602	24531	17340	18468	29219	25512	27205	7782	8143	7500	13486	12140	11144	7731	9458	9727			113.122	-1620	-1565	-1469	-1497	-1313	-84	-170	-161	-1282	-1609	-763	-1806	-1210	-1149	177	84
113.289	22532	24444	17337	18465	29282	25556	27239	7832	8206	7534	13468	12125	11132	7784	9477	9828			113.289	-1638	-1582	-1382	-1420	-1235	-82	-171	-152	-1222	-1597	-717	-1751	-1171	-1111	203	102
113.456	22456	24358	17332	18460	29346	25603	27275	7885	8272	7570	13449	12109	11121	7828	9500	9923			113.456	-1643	-1598	-1294	-1341	-1157	-81	-164	-129	-1131	-1585	-671	-1726	-1134	-1073	250	175
113.622	22388	24269	17327	18455	29412	25648	27315	7938	8334	7608	13432	12093	11110	7877	9523	10021			113.622	-1640	-1618	-1205	-1266	-1075	-79	-157	-131	-1072	-1575	-635	-1702	-1095	-1032	294	217
113.789	22320	24181	17321	18449	29473	25693	27353	7991	8403	7646	13414	12076	11099	7925	9548	10116			113.789	-1637	-1637	-1121	-1191	-997	-78	-152	-109	-1004	-1562	-594	-1678	-1063	-992	338	258
113.956	22252	24095	17314	18443	29535	25741	27394	8042	8477	7686	13395	12061	11090	7972	9575	10221			113.956	-1636	-1655	-1037	-1115	-916	-78	-145	-96	-943	-1553	-556	-1655	-1024	-953	380	298
114.122	22184	24024	17304	18434	29608	25793	27435	8098	8550	7725	13377	12046	11080	8020	9603	10319			114.122	-1635	-1658	-943	-1035	-807	-77	-138	-85	-879	-1543	-519	-1633	-980	-917	421	335
114.289	22119	23952	17295	18425	29682	25845	27477	8165	8619	7766	13359	12031	11070	8067	9630	10421			114.289	-1632	-1663	-849	-957	-756	-95	-131	-74	-820	-1516	-471	-1614	-937	-877	458	369
114.456	22062	23885	17286	18415	29755	25898	27521	8228	8692	7812	13340	12017	11060	8115	9657	10521			114.456	-1622	-1616	-756	-878	-647	-78	-115	-63	-751	-1526	-435	-1594	-899	-828	517	403
114.622	22005	23821	17276	18404	29832	25956	27563	8292	8767	7859	13324	12004	11050	8163	9685	10622			114.622	-1613	-1614	-679	-795	-596	-94	-115	-53	-690	-1508	-400	-1572	-851	-764	529	437
114.789	21956	23760	17264	18390	29903	26012	27608	8355	8842	7908	13309	11991	11040	8213	9714	10729			114.789	-1597	-1659	-586	-715	-515	-91	-98	-53	-625	-1521	-365	-1550	-807	-718	585	448
114.956	21911	23699	17250	18376	29982	26075	27660	8424	8923	7957	13295	11978	11030	8267	9745	10834			114.956	-1578	-1656	-491	-629	-427	-88	-91	-42	-562	-1521	-328	-1528	-764	-673	592	478
115.122	21870	23637	17235	18360	30062	26142	27710	8491	9006	8006	13282	11965	11020	8320	9778	10937			115.122	-1555	-1654	-393	-537	-343	-83	-83	-32	-499	-1522	-289	-1544	-716	-623	644	506
115.289	21829	23581	17214	18343	30142	26210	27767	8559	9089	8067	13269	11953	11009	8374	9814	11051			115.289	-1533	-1647	-295	-451	-252	-79	-74	-22	-430	-1524	-251	-1490	-666	-576	670	532
115.456	21789	23532	17194	18325	30221	26284	27824	8627	9168	8131	13257	11940	10999	8429	9852	11161			115.456	-1497	-1634	-199	-353	-161	-75	-67	-12	-364	-1527	-213	-1500	-616	-528	695	551
115.622	21747	23485	17170	18301	30301	26351	27882	8697	9252	8196	13244	11928	10988	8485	9892	11272			115.622	-1492	-1620	-102	-266	-71	-71	-59	-2	-299	-1528	-175	-1471	-570	-482	718	571
115.789	21702	23448	17146	18278	30378	26420	27939	8763	9333	8261	13234	11914	10978	8542	9935	11384			115.789	-1463	-1597	-8	-178	19	-65	-53	8	-224	-1531	-136	-1444	-520	-434	735	587
115.956	21663	23413	17121	18254	30460	26485	27993	8833	9413	8326	13222	11902	10968	8598	9977	11486			115.956	-1443	-1572	90	-94	104	-61	-45	18	-174	-1533	-97	-1418	-473	-390	752	602
116.122	21623	23378	17095	18230	30544	26553	28043	8903	9485	8388	13210	11890	10958	8656	10022	11593			116.122	-1424	-1548	190	-8	186	-57	-37	28	-102	-1535	-59	-1394	-427	-343	768	615
116.289	21590	23345	17068	18204	30631	26623	28094	8977	9560	8455	13198	11877	10948	8711	10071	11704			116.289	-1400	-1523	293	80	267	-54	-31	38	-28	-1540	-20	-1375	-389	-297	783	627
116.456	21558	23311	17040	18176	30718	26688	28151	9051	9642	8524	13185	11864	10939	8766	10116	11813			116.456	-1376	-1500	395	161	354	-51	-24	39	35	-1545	15	-1353	-349	-247	796	638
116.622	21528	23276	17012	18147	30804	26755	28205	9122	9721	8598	13172	11851	10929	8822	10163	11923			116.622	-1350	-1479	496	245	438	-49	-18	49	104	-1547	50	-1330	-301	-198	806	647
116.789	21498	23243	16984	18117	30889	26819	28260	9194	9813	8674	13158	11839	10921	8877	10210	12031			116.789	-1325	-1457	597	325	522	-49	-11	61	176	-1555	86	-1304	-256	-152	816	634
116.956	21478	23210	16954	18086	30974	26885	28314	9262	9906	8756	13146	11827	10913	8934	10262	12138			116.956	-1292	-1435	696	406	605	-46	-4	83	247	-1564	120	-1278	-199	-106	823	643
117.122	21460	23185	16925	18056	31057	26949	28364	9332	9998	8837	13133	11816	10903	8986	10315	12246			117.122	-1257	-1407	794	485	667	-45	4	83	319	-1574	156	-1247	-123	-64	830	649
117.289	21446	23164	16895	18022	31147	27012	28414	9402	10085	8917	13118	11804	10893	9039	10368	12352			117.289	-1219	-1375	899	563	762	-41	11	92	389	-1581	175	-1219	-82	-20	837	656
117.456	21433	23144	16863	17989	31238	27072	28461	9476	10179	8999	13104	11792	10884	9095	10418	12461			117.456	-1181	-1344	1004	638	819	-41	17	103	458	-1588	217	-1193	-13	23	839	662
117.623	21419	23123	16830	17955	31319	27129	28508	9545	10272	9082	13090	11779	10874	9150	10469	12575			117.623	-1106	-1314	1114	709	912	-42	23	113	529	-1546	240	-1168	46	54	843	665
117.789	21404	23106	16796	17914	31401	27187	28553	9611	10361	9173	13074	11766	10866	9208	10524	12683			117.789	-1073	-1281	1211	784	985	-44	37	124	598	-1612	273	-1156	89	96	858	689
117.956	21390	23088	16760	17874	31481	27244	28595	9678	10447	9262	13058	11752	10857	9266	10589	12788			117.956	-1039	-1250	1306	854	1055	-48	41	146	644	-1627	308	-1125	143	134	853	690
118.123	21377	23069	16722	17833	31556	27296	28635	9743	10534	9353	13043	11740	10848	9325	10664	12891			118.123	-1005	-1221	1396	919	1122	-50	47	156	721	-1639	343	-1098	195	174	848	689
118.289	21365	23049	16684	17790	31630	27349	28668	9809	10620	9449	13026	11729	10840	9379	10738	12992			118.289	-971	-1194	1485	985	1182	-55	54	168	792	-1644	379	-1070	249	211	842	686
118.456	21354	23031	16641	17743	31693	27391	28694	9873	10705	9546	13007	11716	10831	9430	10812	13093			118.456	-937	-1166	1563	1040	1236	-62	59	179	861	-1639	410	-1038	301	248	834	682
118.623	21343	23012	16597	17696	31754	27432	28719	9938	10794	9648	12988	11704	10821	9479	10889	13197			118.623	-904	-1139	1639	1094	1288	-69	64	189	929	-1638	438	-1007	352	284	822	673
118.789	21333	22997	16554	17647	31810	27471	28738	10003	10883	9740	12970	11692	10811	9531	10963	13291			118.789	-870	-1110	1710	1146	1334	-67	69	198	994	-1638	463	-972	407	320	810	664
118.956	21324	22981	16506	17597	31865	27506	28752	10066	10978	9832	12951	11679	10800	9581	11037	13379			118.956	-836	-1082	1780	1194	1376	-83	74	207	1060	-1636	477	-949	463	340	796	655
119.123	21318	22970	16458	17548	31917	27541	28766	10127	11070	9922	12931	11667	10788	9625	11110	13469			119.123	-800	-1050	1847	1242	1417	-84	79	215	1130	-1639	503	-926	525	391	780	640
119.289	21314	22961	16406	17497	31963	27574	28779	10186	11165	10013	12910	11655	10775	9670	11190	13558			119.289	-762	-1017	1909	1288	1457	-94	75	222	1190	-1644	523	-907	584	406	753	626
119.456	21310	22953	16355	17441	32000	27609	28792	10243	11260	10105	12890	11643	10761	9714	11278	13643			119.456	-725	-984	1956	1336	1498	-103	89	228	1245	-1651	543	-887	646	435	749	608
119.623	21308	22945	16302	17384	32034	27637	28804	10301	11360	10201	12872	11632	10747	9756	11370	13727			119.623	-687	-951	2006	1377	1537	-111	86	234	1302	-1653	563	-845	708	463	715	590
119.789	21304	22936	16248	17328	32065	27663	28813	10358	11458	10294	12854	11622	10730	9794	11466	13808			119.789	-681	-921	2054	1420	1574	-119	93	236	1358	-1649	581	-846	775	492	692	571
119.956	21303	22930	16195	17268	32094	27688	28815	10418	11551	10389	12835	11610	10711	9830	11563	13888			119.956	-614	-887	2099	1459	1604	-128	98	237	1412	-1642	595	-803	841	519	671	550

## Sheet: Fig. 5b
CT	Per2 shift	BMAL1 Ser90 induction level	Phos rate
8	0.135613	1.4236	1
9	0.0308304	1.41187	1
10	0.0518614	1.3797	1
11	0.0862331	1.33383	1
12	-0.0316726	1.28163	1
13	0.0500493	1.22918	1
14	0.15994	1.18052	1
15	0.0491944	1.13776	1
16	0.0551588	1.10153	1
17	0.203876	1.07161	1
18	-0.104951	1.04734	1
19	0.0350758	1.02791	1
20	0.0969866	1.0128	1
21	0.108498	1.00332	1
22	0.0564532	1.00394	1
23	0.0244149	1.01905	1
24	0.0542942	1.04979	1
25	0.173957	1.09459	1
26	0.0696983	1.15036	1
27	0.0587799	1.21301	1
28	-0.0283771	1.27751	1
29	0.0716591	1.33779	1
30	-0.0317793	1.38689	1
31	0.0328916	1.41793	1
32	0.029039	1.42592	1
33	0.0403008	1.41003	1
8	-0.284654	1.872	2
9	-0.305154	1.89318	2
10	-0.540381	1.91032	2
11	-0.501027	1.92076	2
12	-0.538793	1.92482	2
13	-0.67583	1.92301	2
14	-0.742767	1.91753	2
15	-0.792471	1.91112	2
16	-0.982214	1.90407	2
17	-0.679839	1.89785	2
18	-0.654162	1.89171	2
19	-0.561808	1.88568	2
20	-0.338176	1.87981	2
21	-0.192675	1.86953	2
22	0.0608464	1.85289	2
23	0.301193	1.83584	2
24	0.37813	1.82206	2
25	0.63052	1.81097	2
26	0.765043	1.80753	2
27	0.7185	1.80736	2
28	0.719947	1.81183	2
29	0.78589	1.82095	2
30	0.371276	1.83521	2
31	0.0422297	1.85427	2
32	-0.239671	1.87565	2
33	-0.359302	1.89659	2
8	-0.0357558	2.64685	3
9	-0.60783	2.67419	3
10	-0.733458	2.69563	3
11	-0.832221	2.70865	3
12	-0.954884	2.71485	3
13	-1.01375	2.71366	3
14	-1.32252	2.7078	3
15	-1.2397	2.69922	3
16	-1.31369	2.69068	3
17	-1.25419	2.68311	3
18	-1.09848	2.67564	3
19	-0.620917	2.66885	3
20	-0.497903	2.66109	3
21	-0.143363	2.64853	3
22	0.195734	2.62775	3
23	0.429281	2.60573	3
24	0.813957	2.58629	3
25	1.01313	2.57247	3
26	1.32419	2.56503	3
27	1.4206	2.5642	3
28	1.61098	2.56951	3
29	1.50536	2.58192	3
30	1.19672	2.59991	3
31	0.613324	2.62469	3
32	-0.0329914	2.65087	3
33	-0.399772	2.67688	3
8	0.525196	3.99762	5
9	-0.525538	4.03294	5
10	-1.18125	4.06278	5
11	-1.23906	4.08182	5
12	-1.57587	4.09022	5
13	-1.92563	4.09015	5
14	-2.15421	4.08259	5
15	-2.21546	4.07216	5
16	-2.10324	4.06174	5
17	-1.99798	4.05047	5
18	-1.4589	4.04065	5
19	-0.922886	4.03207	5
20	-0.615718	4.0221	5
21	-0.191424	4.0072	5
22	0.195662	3.98183	5
23	0.667468	3.95126	5
24	1.13449	3.92151	5
25	1.56843	3.90274	5
26	1.95894	3.88921	5
27	2.15713	3.88787	5
28	2.24168	3.89512	5
29	2.43988	3.91085	5
30	2.31413	3.93	5
31	1.61256	3.96587	5
32	0.478809	4.00271	5
33	-0.43689	4.03534	5
8	2.73682	6.59237	10
9	0.655483	6.64167	10
10	-0.925284	6.6815	10
11	-1.91174	6.71702	10
12	-2.59966	6.73104	10
13	-3.26137	6.73368	10
14	-3.6518	6.72492	10
15	-3.72399	6.70914	10
16	-3.4335	6.69011	10
17	-2.88124	6.67841	10
18	-2.29592	6.66446	10
19	-1.68917	6.64772	10
20	-0.975553	6.6379	10
21	-0.382435	6.62028	10
22	0.144726	6.58449	10
23	0.826695	6.54784	10
24	1.41058	6.50815	10
25	1.91844	6.47622	10
26	2.40345	6.4558	10
27	2.871	6.44747	10
28	3.12483	6.44881	10
29	3.48169	6.47342	10
30	3.59765	6.50671	10
31	4.10759	6.54532	10
32	2.6288	6.59877	10
33	0.676612	6.6505	10
8	3.88006	8.50147	15
9	2.31681	8.55848	15
10	0.0688583	8.60121	15
11	-1.63739	8.64621	15
12	-3.18215	8.66507	15
13	-4.29849	8.66878	15
14	-4.59906	8.65937	15
15	-4.53223	8.64354	15
16	-3.96297	8.62043	15
17	-3.37997	8.6057	15
18	-2.61151	8.58807	15
19	-1.71125	8.5707	15
20	-0.956762	8.55473	15
21	-0.370525	8.5311	15
22	0.360752	8.49923	15
23	1.046	8.45608	15
24	1.62548	8.40842	15
25	2.02453	8.36949	15
26	2.60474	8.34466	15
27	3.2048	8.33414	15
28	3.65422	8.33783	15
29	3.96798	8.35541	15
30	3.88874	8.3981	15
31	4.58708	8.44668	15
32	5.15939	8.50839	15
33	2.36485	8.5637	15
8	4.21918	9.97035	20
9	3.29296	10.0357	20
10	1.11452	10.087	20
11	-1.33448	10.1349	20
12	-4.03503	10.1561	20
13	-4.89319	10.1599	20
14	-5.15927	10.152	20
15	-4.9929	10.1323	20
16	-4.46298	10.1104	20
17	-3.72813	10.0916	20
18	-3.05331	10.0704	20
19	-2.16142	10.0538	20
20	-1.26832	10.0375	20
21	-0.395026	10.0182	20
22	0.140561	9.98628	20
23	0.802377	9.93424	20
24	1.44811	9.87827	20
25	2.08428	9.83312	20
26	2.45941	9.805	20
27	3.04236	9.79523	20
28	3.54494	9.80118	20
29	3.82979	9.82374	20
30	4.23539	9.85883	20
31	4.51251	9.91522	20
32	5.35313	9.9767	20
33	3.3947	10.0425	20
8	4.82595	12.1149	30
9	4.13921	12.1893	30
10	3.48602	12.2465	30
11	-1.27173	12.3025	30
12	-4.84086	12.316	30
13	-5.68828	12.3332	30
14	-5.7424	12.3231	30
15	-5.30494	12.3036	30
16	-4.77154	12.2719	30
17	-4.06098	12.2496	30
18	-3.22012	12.2335	30
19	-2.22908	12.214	30
20	-1.25415	12.1941	30
21	-0.527061	12.1762	30
22	0.0989678	12.1425	30
23	0.940134	12.0871	30
24	1.49595	12.0261	30
25	2.18324	11.9755	30
26	2.81774	11.9428	30
27	3.10551	11.9294	30
28	3.724	11.9346	30
29	4.22093	11.9576	30
30	4.45223	11.996	30
31	4.67864	12.0567	30
32	5.53572	12.1249	30
33	6.0468	12.1955	30
8	5.32417	14.7054	50
9	4.85112	14.7872	50
10	4.70449	14.8566	50
11	-0.285341	14.9138	50
12	-5.30003	14.9475	50
13	-5.91627	14.9496	50
14	-5.92079	14.9378	50
15	-5.40593	14.917	50
16	-5.07284	14.8949	50
17	-4.09666	14.869	50
18	-3.17012	14.8412	50
19	-2.29891	14.8177	50
20	-1.24934	14.8022	50
21	-0.430103	14.7832	50
22	0.393703	14.7483	50
23	0.991471	14.6903	50
24	1.79072	14.6244	50
25	2.31281	14.5687	50
26	2.84738	14.5318	50
27	3.63521	14.5156	50
28	3.94579	14.5197	50
29	4.56153	14.543	50
30	4.68547	14.5849	50
31	4.94788	14.6376	50
32	5.87459	14.7132	50
33	6.5542	14.7985	50

## Sheet: Fig. 5c
Unstimulated		Dex		Dex + GO289
Time [h]	Per2 expression	Time [h]	Per2 expression	Time [h]	Per2 expression
0	14.337	0	14.337	0	14.337
0.0294204	14.4568	0.0294204	14.4568	0.0294204	14.4568
0.0588408	14.5768	0.0588408	14.5768	0.0588408	14.5768
0.0882612	14.6968	0.0882612	14.6968	0.0882612	14.6968
0.203486	15.1674	0.203486	15.1674	0.203486	15.1674
0.31871	15.6387	0.31871	15.6387	0.31871	15.6387
0.433935	16.1102	0.433935	16.1102	0.433935	16.1102
0.549159	16.5815	0.549159	16.5815	0.549159	16.5815
0.771743	17.4896	0.771743	17.4896	0.771743	17.4896
0.994327	18.392	0.994327	18.392	0.994327	18.392
1.21691	19.2853	1.21691	19.2853	1.21691	19.2853
1.43949	20.1664	1.43949	20.1664	1.43949	20.1664
1.66208	21.0323	1.66208	21.0323	1.66208	21.0323
1.9415	22.0933	1.9415	22.0933	1.9415	22.0933
2.22092	23.1199	2.22092	23.1199	2.22092	23.1199
2.50034	24.1068	2.50034	24.1068	2.50034	24.1068
2.77977	25.0483	2.77977	25.0483	2.77977	25.0483
3.05919	25.9394	3.05919	25.9394	3.05919	25.9394
3.39416	26.9337	3.39416	26.9337	3.39416	26.9337
3.72912	27.8395	3.72912	27.8395	3.72912	27.8395
4.06409	28.6483	4.06409	28.6483	4.06409	28.6483
4.39906	29.3523	4.39906	29.3523	4.39906	29.3523
4.73402	29.9439	4.73402	29.9439	4.73402	29.9439
5.08985	30.4418	5.08985	30.4418	5.08985	30.4418
5.38129	30.7443	5.38129	30.7443	5.38129	30.7443
5.67272	30.9484	5.67272	30.9484	5.67272	30.9484
5.96416	31.0512	5.96416	31.0512	5.96416	31.0512
6.2556	31.051	6.2556	31.051	6.2556	31.051
6.49483	30.9728	6.49483	30.9728	6.49483	30.9728
6.73407	30.8242	6.73407	30.8242	6.73407	30.8242
6.97331	30.6056	6.97331	30.6056	6.97331	30.6056
7.17097	30.3726	7.17097	30.3726	7.17097	30.3726
7.36863	30.0931	7.36863	30.0931	7.36863	30.0931
7.52838	29.8338	7.52838	29.8338	7.52838	29.8338
7.68813	29.5454	7.68813	29.5454	7.68813	29.5454
7.84789	29.2286	7.84789	29.2286	7.84789	29.2286
8.00764	28.8844	8.00764	28.8844	8.00764	28.8844
8.16739	28.5137	8.16739	28.5137	8.16739	28.5137
8.32715	28.1176	8.32715	28.1176	8.32715	28.1176
8.4869	27.6974	8.4869	27.6974	8.4869	27.6974
8.64665	27.2545	8.64665	27.2545	8.64665	27.2545
8.80641	26.7903	8.80641	26.7903	8.80641	26.7903
8.96616	26.3066	8.96616	26.3066	8.96616	26.3066
9.09578	25.9009	9.09578	25.9009	9.09578	25.9009
9.22539	25.4844	9.22539	25.4844	9.22539	25.4844
9.35501	25.0581	9.35501	25.0581	9.35501	25.0581
9.48462	24.6231	9.48462	24.6231	9.48462	24.6231
9.61424	24.1805	9.61424	24.1805	9.61424	24.1805
9.74386	23.7313	9.74386	23.7313	9.74386	23.7313
9.84828	23.3654	9.84828	23.3654	9.84828	23.3654
9.95271	22.9965	9.95271	22.9965	9.95271	22.9965
10.0571	22.6252	10.0571	22.6252	10.0571	22.6252
10.1616	22.2521	10.1616	22.2521	10.1616	22.2521
10.266	21.8776	10.266	21.8776	10.266	21.8776
10.377	21.4786	10.377	21.4786	10.377	21.4786
10.488	21.0794	10.488	21.0794	10.488	21.0794
10.599	20.6804	10.599	20.6804	10.599	20.6804
10.71	20.2822	10.71	20.2822	10.71	20.2822
10.8211	19.8853	10.8211	19.8853	10.8211	19.8853
10.9491	19.43	10.9491	19.43	10.9491	19.43
11.0771	18.9778	11.0771	18.9778	11.0771	18.9778
11.2051	18.5292	11.2051	18.5292	11.2051	18.5292
11.3331	18.085	11.3331	18.085	11.3331	18.085
11.4611	17.6456	11.4611	17.6456	11.4611	17.6456
11.5892	17.2114	11.5892	17.2114	11.5892	17.2114
11.7272	16.7496	11.7272	16.7496	11.7272	16.7496
11.8653	16.2948	11.8653	16.2948	11.8653	16.2948
12.0033	15.8474	12.0033	15.8474	12.0033	15.8474
12.1414	15.4079	12.1414	15.4079	12.1414	15.4079
12.2794	14.9764	12.2794	14.9764	12.2794	14.9764
12.4174	14.5532	12.4174	14.5532	12.4174	14.5532
12.6206	13.9459	12.6206	13.9459	12.6206	13.9459
12.8238	13.3574	12.8238	13.3574	12.8238	13.3574
13.027	12.7881	13.027	12.7881	13.027	12.7881
13.2302	12.2381	13.2302	12.2381	13.2302	12.2381
13.4334	11.7075	13.4334	11.7075	13.4334	11.7075
13.6366	11.1962	13.6366	11.1962	13.6366	11.1962
13.8537	10.6709	13.8537	10.6709	13.8537	10.6709
14.0709	10.1672	14.0709	10.1672	14.0709	10.1672
14.288	9.68473	14.288	9.68473	14.288	9.68473
14.5052	9.22306	14.5052	9.22306	14.5052	9.22306
14.7223	8.78171	14.7223	8.78171	14.7223	8.78171
14.9394	8.36016	14.9394	8.36016	14.9394	8.36016
15.1785	7.91825	15.1785	7.91825	15.1785	7.91825
15.4176	7.49893	15.4176	7.49893	15.4176	7.49893
15.6567	7.10143	15.6567	7.10143	15.6567	7.10143
15.8958	6.725	15.8958	6.725	15.8958	6.725
16.1349	6.36886	16	6.56736	16	6.56736
16.374	6.0323	16.0011	6.56572	16.0033	6.56245
16.6852	5.62243	16.0022	6.56409	16.0066	6.55754
16.9964	5.24315	16.0033	6.56245	16.0099	6.55264
17.2432	4.96331	16.0061	6.55822	16.0178	6.54082
17.49	4.70153	16.009	6.554	16.0257	6.52903
17.6768	4.5152	16.0118	6.54977	16.0337	6.51726
17.8637	4.33911	16.0146	6.54555	16.0497	6.49353
18.0179	4.20168	16.0198	6.53783	16.0657	6.46988
18.1459	4.09312	16.025	6.53013	16.0818	6.44632
18.2739	3.98984	16.0302	6.52243	16.0978	6.42285
18.402	3.89219	16.0353	6.51475	16.1281	6.37871
18.53	3.80068	16.0405	6.50707	16.1584	6.33488
18.635	3.73074	16.0547	6.48614	16.1888	6.29136
18.74	3.66595	16.0689	6.46528	16.2191	6.24814
18.8449	3.60702	16.083	6.4445	16.2494	6.20523
18.9499	3.55478	16.0972	6.42379	16.2947	6.14169
19.0549	3.51019	16.1113	6.40316	16.34	6.07882
19.1599	3.47425	16.1448	6.35479	16.3853	6.0166
19.2649	3.44798	16.1782	6.30685	16.4305	5.95504
19.3698	3.43236	16.2116	6.25935	16.4758	5.89413
19.4748	3.42828	16.245	6.2123	16.5211	5.83386
19.5987	3.43933	16.2784	6.1657	16.5765	5.76102
19.7225	3.4686	16.3295	6.09539	16.6319	5.68912
19.8464	3.51692	16.3806	6.02617	16.6873	5.61815
19.9702	3.58493	16.4316	5.95809	16.7426	5.5481
20.0941	3.67306	16.4827	5.89119	16.798	5.47897
20.2179	3.78156	16.5338	5.82551	16.8534	5.41073
20.3633	3.93502	16.5848	5.76112	16.9088	5.34339
20.5087	4.11652	16.6359	5.69811	16.9641	5.27693
20.6541	4.32567	16.6779	5.64738	17.0195	5.21134
20.7995	4.56188	16.72	5.59773	17.0749	5.14662
20.9449	4.82441	16.762	5.54928	17.1303	5.08275
21.0581	5.0464	16.804	5.50214	17.187	5.01822
21.1713	5.28332	16.846	5.45649	17.2437	4.95458
21.2644	5.48903	16.8881	5.41248	17.3004	4.8918
21.3574	5.70422	16.9301	5.37031	17.3571	4.82989
21.4505	5.92859	16.9721	5.33019	17.4138	4.76882
21.5436	6.16184	17.0141	5.29234	17.4705	4.7086
21.6367	6.40365	17.0576	5.2558	17.5526	4.62296
21.7297	6.65373	17.101	5.2221	17.6346	4.53905
21.8228	6.91175	17.1444	5.19146	17.7166	4.45683
21.9159	7.1774	17.1879	5.16404	17.7987	4.37627
22.009	7.45037	17.2313	5.14002	17.8807	4.29737
22.1021	7.73035	17.2814	5.11674	17.9627	4.22009
22.1951	8.01703	17.3314	5.09836	18	4.18551
22.2882	8.3101	17.3815	5.08507	18.0003	4.18521
22.3813	8.60926	17.4315	5.077	18.0007	4.1849
22.4754	8.9177	17.4816	5.07427	18.001	4.1846
22.5696	9.23175	17.549	5.07921	18.0028	4.18288
22.6637	9.55111	17.6164	5.0942	18.0047	4.18116
22.7578	9.87547	17.6838	5.11938	18.0066	4.17944
22.852	10.2045	17.7513	5.15481	18.0084	4.17773
22.9461	10.538	17.8187	5.2005	18.0163	4.17053
23.0545	10.9271	17.8972	5.26662	18.0241	4.16334
23.1629	11.3213	17.9757	5.34655	18.0319	4.15617
23.2713	11.72	18	5.37404	18.0397	4.14901
23.3798	12.1229	18.0066	5.38172	18.0557	4.13442
23.4882	12.5295	18.0131	5.38949	18.0717	4.11988
23.6205	13.0305	18.0197	5.39735	18.0877	4.10541
23.7529	13.5356	18.046	5.42976	18.1037	4.091
23.8853	14.0441	18.0723	5.46364	18.1417	4.05702
24.0177	14.5554	18.0985	5.499	18.1797	4.02338
24.1501	15.0686	18.1248	5.53581	18.2177	3.99009
24.3089	15.6862	18.1736	5.60795	18.2557	3.95716
24.4678	16.3045	18.2224	5.68493	18.2937	3.92457
24.6267	16.9221	18.2712	5.76658	18.3522	3.87517
24.7856	17.5381	18.32	5.85272	18.4106	3.8266
24.9444	18.1512	18.3688	5.94318	18.469	3.77887
25.1645	18.9938	18.4176	6.03777	18.5274	3.73198
25.3846	19.8259	18.4699	6.14364	18.5859	3.68595
25.6047	20.6446	18.5223	6.25386	18.6752	3.61719
25.8248	21.4472	18.5746	6.36821	18.7646	3.55047
26.045	22.2308	18.627	6.4865	18.854	3.48583
26.3804	23.3827	18.6793	6.60852	18.9433	3.42334
26.7159	24.4752	18.7316	6.73408	19.0327	3.36307
27.0514	25.4995	18.784	6.863	19.1251	3.30325
27.3868	26.4467	18.8363	6.99511	19.2174	3.24609
27.7223	27.3085	18.8887	7.13023	19.3098	3.19181
28.09	28.1457	18.941	7.26821	19.3863	3.14924
28.4577	28.8607	18.9933	7.40889	19.4628	3.10906
28.8254	29.4444	19.0457	7.55212	19.5392	3.07154
29.1931	29.8887	19.0986	7.69946	19.6157	3.037
29.5608	30.1866	19.1516	7.84913	19.6922	3.0058
29.9285	30.3325	19.2045	8.00101	19.7699	2.978
30.3058	30.3204	19.2575	8.15495	19.8475	2.95458
30.6832	30.1425	19.3104	8.31085	19.9252	2.93604
30.9948	29.871	19.3807	8.52063	20.0029	2.9229
31.3065	29.4887	19.451	8.7334	20.0805	2.91563
31.5467	29.1204	19.5213	8.94893	20.1582	2.91471
31.7868	28.6901	19.5915	9.16697	20.2358	2.92056
32.027	28.2004	19.6618	9.38734	20.3269	2.93655
32.2672	27.6541	19.7541	9.67983	20.418	2.9629
32.5073	27.0549	19.8464	9.97557	20.509	3.00007
32.6947	26.5532	19.9386	10.2742	20.6001	3.04843
32.8821	26.0238	20.0309	10.5753	20.6911	3.10828
33.0323	25.581	20.1232	10.8785	20.8073	3.20166
33.1825	25.1233	20.2171	11.1893	20.9235	3.31438
33.3328	24.652	20.3111	11.5017	21.0397	3.44658
33.4544	24.2613	20.405	11.8154	21.1559	3.59823
33.5579	23.9235	20.499	12.1302	21.2721	3.76919
33.6614	23.581	20.5929	12.4459	21.3883	3.95922
33.7648	23.2344	20.7056	12.8255	21.5111	4.18053
33.8683	22.8842	20.8183	13.2055	21.634	4.42226
33.9717	22.531	20.931	13.5857	21.7569	4.68381
34.0752	22.1751	21.0437	13.9657	21.8797	4.96452
34.1937	21.7652	21.1564	14.3453	21.9737	5.19164
34.3121	21.3534	21.2981	14.8212	22.0676	5.42921
34.4306	20.9404	21.4398	15.2953	22.1616	5.67688
34.5491	20.527	21.5814	15.767	22.2555	5.93429
34.6675	20.1138	21.7231	16.2359	22.3495	6.20108
34.786	19.7016	21.8648	16.7013	22.4434	6.47688
34.9177	19.2449	22.0621	17.343	22.5374	6.76133
35.0495	18.7909	22.2594	17.9757	22.6313	7.05405
35.1812	18.3402	22.4568	18.5983	22.7092	7.30255
35.3129	17.8935	22.6541	19.2094	22.787	7.55628
35.4446	17.4513	22.8514	19.8078	22.8648	7.81501
35.5764	17.0142	23.1501	20.6866	22.9427	8.07855
35.7158	16.5576	23.4488	21.5291	23.0205	8.3467
35.8552	16.1078	23.7475	22.3311	23.0983	8.61925
35.9946	15.6651	24.0462	23.0884	23.1867	8.93385
36.134	15.2299	24.3449	23.7967	23.2751	9.25358
36.2734	14.8026	24.6676	24.5023	23.3635	9.57815
36.4128	14.3833	24.9903	25.141	23.4519	9.90728
36.6136	13.794	25.313	25.7082	23.5403	10.2407
36.8143	13.2225	25.6356	26.1993	23.6286	10.5781
37.0151	12.6691	25.9583	26.6103	23.7484	11.0412
37.2159	12.1339	26.281	26.9374	23.8681	11.5104
37.4166	11.617	26.6777	27.2203	23.9879	11.9851
37.6174	11.1185	27.0744	27.3674	24.1076	12.4648
37.8351	10.5986	27.4711	27.3759	24.2274	12.9487
38.0528	10.0999	27.8679	27.2449	24.3472	13.4362
38.2704	9.62205	28.1973	27.0308	24.4875	14.0115
38.4881	9.16468	28.5267	26.7229	24.6279	14.5899
38.7058	8.72735	28.7816	26.4218	24.7683	15.1707
38.9235	8.30957	29.0366	26.0675	24.9087	15.7527
39.1637	7.87065	29.2915	25.6621	25.049	16.3352
39.4038	7.45421	29.5464	25.2075	25.1894	16.9172
39.644	7.05949	29.8013	24.7061	25.3879	17.7375
39.8842	6.68578	30.0562	24.1605	25.5863	18.5528
40.1244	6.33235	30.2613	23.6913	25.7848	19.3608
40.3646	5.9985	30.4664	23.1967	25.9833	20.159
40.6318	5.64941	30.6265	22.7939	26.1817	20.9455
40.8989	5.32292	30.7866	22.3774	26.3802	21.7178
41.1661	5.0184	30.9467	21.9482	26.6575	22.7698
41.3748	4.79543	31.1068	21.5072	26.9349	23.7845
41.5835	4.58552	31.2669	21.0557	27.2123	24.7565
41.7483	4.42918	31.3986	20.6773	27.4896	25.6804
41.913	4.28124	31.5303	20.2935	27.767	26.5509
42.046	4.16814	31.662	19.9051	28.098	27.5127
42.179	4.06109	31.7937	19.5129	28.429	28.3828
42.3121	3.96059	31.9201	19.134	28.7601	29.153
42.4224	3.88272	32.0464	18.7533	29.0911	29.8155
42.5327	3.81041	32.1728	18.3714	29.4221	30.3633
42.643	3.7444	32.2992	17.9892	29.7593	30.7966
42.7534	3.68559	32.4255	17.6073	30.0965	31.098
42.8637	3.63502	32.5519	17.2264	30.3699	31.2421
42.974	3.59382	32.6782	16.8471	30.6433	31.2943
43.066	3.56746	32.8066	16.4639	30.9167	31.2532
43.158	3.54905	32.935	16.0836	31.1901	31.1182
43.25	3.53919	33.0633	15.7065	31.4094	30.9421
43.342	3.53842	33.1917	15.3332	31.6288	30.7062
43.4341	3.54722	33.3201	14.964	31.8481	30.4113
43.5416	3.5702	33.4749	14.5249	32.0157	30.147
43.6492	3.60737	33.6297	14.093	32.1833	29.8498
43.7567	3.65916	33.7845	13.6687	32.3509	29.5204
43.8643	3.72587	33.9393	13.2525	32.5185	29.16
43.9719	3.8077	34.0941	12.8447	32.6861	28.7696
44.0794	3.90477	34.2489	12.4457	32.8537	28.3507
44.2019	4.03383	34.415	12.0276	33.0213	27.9048
44.3244	4.18256	34.5811	11.6199	33.1889	27.4334
44.4468	4.35074	34.7472	11.2231	33.3565	26.9384
44.5693	4.53805	34.9133	10.837	33.49	26.5284
44.6917	4.74409	35.0794	10.4618	33.6236	26.1058
44.7933	4.92893	35.2455	10.0976	33.7571	25.6716
44.8949	5.12602	35.4481	9.6681	33.8906	25.227
44.9966	5.33504	35.6507	9.25476	34.0242	24.7731
45.0982	5.55562	35.8532	8.85738	34.1577	24.3112
45.1998	5.7874	36.0558	8.47577	34.2632	23.9413
45.2838	5.98726	36.2584	8.10969	34.3687	23.5678
45.3678	6.1943	36.4609	7.75888	34.4743	23.1912
45.4519	6.4083	36.7217	7.32934	34.5798	22.8121
45.5359	6.62902	36.9825	6.92404	34.6853	22.4311
45.6199	6.85625	37.2432	6.54237	34.7908	22.0488
45.7039	7.08977	37.504	6.18381	34.8992	21.6554
45.7738	7.28844	37.7648	5.84794	35.0075	21.2618
45.8436	7.49116	37.9789	5.58894	35.1158	20.8685
45.9134	7.69781	38.193	5.34512	35.2242	20.476
45.9833	7.90825	38.3659	5.15946	35.3325	20.0848
46.0531	8.12235	38.5388	4.98417	35.4593	19.6289
46.1407	8.39604	38.6793	4.84966	35.5862	19.176
46.2283	8.67506	38.8199	4.72282	35.7131	18.7268
46.316	8.95916	38.9605	4.6043	35.8399	18.2818
46.4036	9.24809	39.101	4.49504	35.9668	17.8416
46.4912	9.54162	39.2416	4.39629	36.0937	17.4065
46.5789	9.83951	39.3821	4.3096	36.2494	16.8801
46.6812	10.1924	39.5227	4.23679	36.4051	16.3628
46.7835	10.5506	39.6324	4.19089	36.5609	15.8552
46.8857	10.9136	39.7422	4.15558	36.7166	15.3576
46.988	11.2812	39.8519	4.13174	36.8724	14.8706
47.0903	11.6529	39.9616	4.12017	37.0281	14.3944
47.2149	12.1106	40.0714	4.12156	37.2286	13.7976
47.3395	12.5733	40.1811	4.1365	37.4292	13.2194
47.4641	13.0404	40.3005	4.16874	37.6297	12.6603
47.5887	13.5112	40.4199	4.21811	37.8303	12.1202
47.7132	13.9851	40.5394	4.28494	38.0308	11.5991
47.8588	14.542	40.6588	4.36944	38.2314	11.097
48.0043	15.1013	40.7782	4.47171	38.4468	10.5787
48.1499	15.6622	40.8976	4.59171	38.6621	10.0818
48.2954	16.2238	41.0496	4.76985	38.8775	9.60576
48.441	16.785	41.2015	4.97605	39.0928	9.15024
48.6286	17.5065	41.3535	5.20965	39.3082	8.71472
48.8161	18.2242	41.5054	5.46983	39.5235	8.2987
49.0037	18.9363	41.627	5.69646	39.7631	7.85814
49.1913	19.6409	41.7486	5.93897	40.0027	7.44024
49.3788	20.3364	41.8482	6.1492	40.2422	7.04422
49.6547	21.3389	41.9478	6.3694	40.4818	6.66929
49.9306	22.3125	42.0474	6.59923	40.7214	6.31468
50.2065	23.2518	42.1471	6.83837	40.9609	5.97965
50.4823	24.1517	42.2467	7.08647	41.2736	5.57068
50.7582	25.0072	42.3463	7.34319	41.5862	5.19242
51.1061	26.0153	42.446	7.60819	41.8286	4.91949
51.4541	26.9357	42.5456	7.88114	42.071	4.66386
51.802	27.7592	42.6452	8.16169	42.2662	4.47044
52.1499	28.4773	42.7449	8.44952	42.4614	4.2881
52.4978	29.082	42.8445	8.74428	42.6078	4.15874
52.882	29.6092	42.9441	9.04565	42.7542	4.03592
53.2004	29.9285	43.0438	9.35331	42.9006	3.92
53.5189	30.1367	43.1481	9.68188	43.0126	3.8363
53.8374	30.2307	43.2524	10.0166	43.1246	3.75731
54.1558	30.2083	43.3568	10.3571	43.2365	3.68352
54.4054	30.1087	43.4611	10.7031	43.3485	3.61561
54.655	29.9371	43.5655	11.0542	43.4605	3.55444
54.9046	29.694	43.6698	11.41	43.5725	3.50106
55.1063	29.4461	43.809	11.8915	43.6845	3.45665
55.3081	29.1532	43.9483	12.38	43.7744	3.42834
55.4717	28.8832	44.0875	12.8747	43.8643	3.40728
55.6353	28.5849	44.2267	13.3746	43.9542	3.39407
55.799	28.2592	44.366	13.8791	44.0441	3.38926
55.9626	27.907	44.5052	14.3872	44.1341	3.39338
56.1262	27.5293	44.6822	15.0374	44.224	3.40686
56.2898	27.1272	44.8593	15.6906	44.3139	3.43009
56.4535	26.702	45.0363	16.3454	44.4038	3.4634
56.6171	26.255	45.2133	17	44.4938	3.50703
56.7807	25.7876	45.3904	17.653	44.5837	3.5612
56.9443	25.3016	45.5674	18.3028	44.6737	3.62604
57.0721	24.91	45.7958	19.134	44.7973	3.73271
57.2	24.5088	46.0242	19.9542	44.9209	3.8598
57.3278	24.099	46.2526	20.7602	45.0445	4.00726
57.4556	23.6816	46.4809	21.549	45.1681	4.1749
57.5834	23.2574	46.7093	22.3175	45.2916	4.36241
57.7112	22.8275	46.9377	23.0627	45.4152	4.56939
57.839	22.3928	47.289	24.1569	45.5169	4.75391
57.941	22.0431	47.6403	25.179	45.6186	4.95098
58.0431	21.6915	47.9916	26.1189	45.7203	5.16025
58.1451	21.3384	48.3429	26.9672	45.8048	5.34328
58.2471	20.9845	48.6942	27.7146	45.8894	5.5343
58.3491	20.63	49.0455	28.3528	45.9739	5.73307
58.4741	20.1958	49.4893	28.991	46.0584	5.93937
58.5768	19.8393	49.9332	29.4287	46.143	6.15297
58.6795	19.4837	50.2992	29.6311	46.2275	6.37364
58.7823	19.1294	50.6652	29.6854	46.3121	6.60115
58.885	18.7767	51.0312	29.5892	46.3808	6.79104
58.9877	18.426	51.3205	29.4062	46.4496	6.98518
59.1315	17.9392	51.6098	29.1298	46.5183	7.18342
59.2752	17.4576	51.8397	28.8445	46.5871	7.38564
59.4189	16.982	52.0697	28.5025	46.6558	7.59172
59.5626	16.5129	52.2996	28.1054	46.7278	7.81148
59.7063	16.0509	52.5295	27.6553	46.7998	8.03519
59.8501	15.5964	52.7595	27.1547	46.8718	8.2627
60.0372	15.0165	52.9894	26.6063	46.9438	8.49388
60.2244	14.4508	53.1801	26.1177	47.0158	8.72857
60.4115	13.9	53.3707	25.6005	47.108	9.03417
60.5987	13.3643	53.5273	25.1562	47.2002	9.34504
60.7858	12.8442	53.6838	24.6956	47.2924	9.66088
60.973	12.3398	53.8404	24.2201	47.3846	9.98141
61.1784	11.8044	53.9969	23.7314	47.4769	10.3063
61.3838	11.2882	54.1143	23.357	47.5929	10.721
61.5892	10.791	54.2317	22.9769	47.7089	11.1416
61.7947	10.3128	54.3491	22.5916	47.8249	11.5676
62.0001	9.85315	54.4665	22.2021	47.9409	11.9986
62.2055	9.41191	54.584	21.8089	48.0569	12.434
62.4342	8.94195	54.7014	21.413	48.1882	12.9313
62.6629	8.4938	54.8222	21.0032	48.3195	13.4328
62.8915	8.06688	54.9431	20.5921	48.4508	13.9378
63.1202	7.66058	55.0639	20.1804	48.582	14.4455
63.3489	7.27429	55.1847	19.7687	48.7133	14.9554
63.5775	6.90738	55.2843	19.4299	48.8707	15.5686
63.8581	6.48272	55.3839	19.092	49.0281	16.1826
64.1387	6.08517	55.4835	18.7552	49.1856	16.7962
64.4192	5.71367	55.5831	18.42	49.343	17.4083
64.6998	5.36728	55.6827	18.0866	49.5004	18.0179
64.9804	5.04521	55.8028	17.6873	49.7247	18.8797
65.1873	4.82292	55.9229	17.2916	49.949	19.731
65.3943	4.61349	56.043	16.8997	50.1732	20.5686
65.5627	4.45265	56.1631	16.5121	50.3975	21.3897
65.7021	4.32609	56.2833	16.1292	50.6218	22.1913
65.8416	4.20577	56.4318	15.6624	50.9466	23.3121
65.981	4.09204	56.5803	15.2035	51.2714	24.3777
66.0962	4.00345	56.7289	14.7532	51.5963	25.3801
66.2113	3.92013	56.8774	14.3115	51.9211	26.3114
66.3265	3.84268	57.026	13.879	52.2459	27.1638
66.4416	3.77188	57.1745	13.4557	52.6118	28.0206
66.5568	3.7087	57.3376	13.0018	52.9777	28.7582
66.6719	3.6543	57.5008	12.5595	53.3437	29.3675
66.7871	3.60994	57.6639	12.129	53.7096	29.8402
66.8802	3.58231	57.827	11.7103	54.0755	30.169
66.9734	3.56277	57.9902	11.3035	54.4414	30.3484
67.0665	3.55194	58.1533	10.9084	54.8073	30.3741
67.1597	3.55038	58.3739	10.3929	55.1118	30.2767
67.2528	3.55859	58.5946	9.89859	55.4163	30.0713
67.3557	3.57954	58.8152	9.42528	55.7209	29.7588
67.4586	3.61343	59.0358	8.97254	55.9533	29.4497
67.5615	3.66065	59.2565	8.53994	56.1857	29.0809
67.6645	3.72147	59.4771	8.12699	56.4181	28.6544
67.7674	3.7961	59.7243	7.68701	56.6082	28.2642
67.895	3.90796	59.9715	7.2703	56.7982	27.8386
68.0226	4.04127	60.2187	6.87609	56.9883	27.3791
68.1502	4.19592	60.4659	6.50361	57.1784	26.8876
68.2778	4.37168	60.7131	6.15214	57.3685	26.3663
68.4054	4.56816	60.9603	5.82098	57.5585	25.8175
68.533	4.78491	61.2406	5.46915	57.7003	25.3916
68.6344	4.97111	61.521	5.14187	57.8422	24.953
68.7357	5.16943	61.7285	4.91509	57.984	24.5028
68.837	5.37954	61.9361	4.7014	58.1258	24.0423
68.9384	5.60109	62.1062	4.53605	58.243	23.6549
69.0397	5.83371	62.2471	4.40594	58.3602	23.2622
69.1226	6.03185	62.388	4.28227	58.4774	22.8648
69.2054	6.23693	62.5289	4.16539	58.5946	22.4635
69.2883	6.44872	62.6455	4.07422	58.7118	22.0591
69.3711	6.66703	62.762	3.98851	58.829	21.6524
69.454	6.89163	62.8785	3.90885	58.9485	21.2361
69.5368	7.1223	62.9951	3.83605	59.068	20.8187
69.6197	7.35882	63.1116	3.7711	59.1875	20.4012
69.7025	7.60099	63.2281	3.71519	59.307	19.9842
69.7854	7.84859	63.3447	3.66961	59.4265	19.5683
69.8682	8.10141	63.4391	3.64117	59.546	19.1542
69.9511	8.35923	63.5335	3.62107	59.6817	18.6868
70.0375	8.63321	63.6279	3.60992	59.8173	18.2232
70.1239	8.91216	63.7223	3.60831	59.953	17.764
70.2103	9.19586	63.8167	3.61673	60.0887	17.3098
70.2967	9.48408	63.9212	3.63827	60.2243	16.8612
70.3831	9.77657	64.0257	3.67313	60.36	16.4187
70.4978	10.1713	64.1301	3.72167	60.505	15.9529
70.6126	10.5727	64.2346	3.7842	60.65	15.495
70.7274	10.9802	64.3391	3.8609	60.795	15.0454
70.8421	11.3933	64.468	3.97524	60.9401	14.6043
70.9569	11.8115	64.597	4.11136	61.0851	14.1722
71.0826	12.2747	64.7259	4.26912	61.2535	13.6817
71.2082	12.7427	64.8549	4.44827	61.4219	13.2038
71.3339	13.2149	64.9838	4.64839	61.5903	12.7387
71.4596	13.6907	65.1128	4.86901	61.7587	12.2864
71.5852	14.1694	65.2141	5.05633	61.9272	11.847
71.7329	14.7346	65.3154	5.25563	62.1084	11.3886
71.8805	15.3021	65.4167	5.46658	62.2896	10.9452
72.0281	15.8709	65.518	5.68882	62.4708	10.5165
72.1757	16.44	65.6193	5.92199	62.6521	10.1026
72.3233	17.0085	65.7021	6.12054	62.8333	9.70313
72.5152	17.7452	65.785	6.32594	63.0234	9.29947
72.7072	18.4773	65.8678	6.53798	63.2134	8.9112
72.8991	19.2029	65.9507	6.75645	63.4035	8.53802
73.091	19.92	66.0335	6.98112	63.5936	8.17958
73.2829	20.6268	66.1164	7.21179	63.7837	7.83554
73.5685	21.6552	66.1992	7.44824	63.9737	7.50554
73.854	22.6508	66.2821	7.69025	64.2355	7.07338
74.1396	23.6076	66.3649	7.93763	64.4973	6.66621
74.4251	24.5202	66.4478	8.19015	64.759	6.28308
74.7107	25.3829	66.5306	8.44761	65.0208	5.9231
75.0631	26.3713	66.6135	8.70981	65.2826	5.58543
75.4155	27.2659	66.7019	8.99459	65.5443	5.26934
75.768	28.0577	66.7903	9.28428	65.8061	4.97424
76.1204	28.7379	66.8787	9.57862	66.0091	4.7596
76.4729	29.2985	66.9671	9.87739	66.212	4.5573
76.8299	29.7369	67.0555	10.1803	66.3738	4.40498
77.1869	30.0388	67.1742	10.5931	66.5356	4.26079
77.4735	30.1787	67.2929	11.0125	66.668	4.14911
77.7601	30.2252	67.4116	11.4378	66.8004	4.04348
78.0467	30.1771	67.5302	11.8685	66.9327	3.94439
78.3333	30.034	67.6489	12.304	67.0417	3.86825
78.5626	29.8513	67.78	12.7901	67.1507	3.79762
78.7919	29.6085	67.9111	13.2806	67.2596	3.73322
78.9816	29.3629	68.0421	13.775	67.3686	3.67595
79.1714	29.0776	68.1732	14.2726	67.4581	3.63494
79.3611	28.7537	68.3043	14.7725	67.5476	3.60004
79.5178	28.4578	68.4594	15.3665	67.6371	3.57185
79.6745	28.137	68.6146	15.9618	67.7266	3.55097
79.8313	27.7922	68.7697	16.5574	67.8162	3.53798
79.988	27.4243	68.9249	17.1521	67.9057	3.5334
80.1447	27.0343	69.08	17.7449	68.0018	3.53836
80.3014	26.6232	69.2878	18.534	68.0979	3.55403
80.4581	26.1925	69.4956	19.3152	68.194	3.58086
80.6148	25.7432	69.7034	20.0863	68.29	3.61918
80.7715	25.2769	69.9112	20.8447	68.3861	3.66926
80.8982	24.8882	70.119	21.5882	68.4822	3.73131
81.025	24.4902	70.4587	22.7657	68.6118	3.83413
81.1518	24.0837	70.7984	23.8875	68.7413	3.9591
81.2786	23.6697	71.1381	24.9442	68.8709	4.10617
81.4053	23.249	71.4779	25.9266	69.0005	4.27515
81.5321	22.8227	71.8176	26.8258	69.13	4.46573
81.6589	22.3917	72.2012	27.7308	69.2596	4.67745
81.7609	22.0421	72.5847	28.5074	69.3892	4.90977
81.8629	21.6906	72.9683	29.1452	69.5187	5.16207
81.9649	21.3377	73.3519	29.6345	69.6483	5.43366
82.067	20.9838	73.7355	29.9672	69.7441	5.64659
82.169	20.6294	74.1191	30.1368	69.84	5.86936
82.2937	20.1961	74.5027	30.1388	69.9359	6.10164
82.3965	19.8397	74.8065	30.0201	70.0317	6.34311
82.4992	19.4842	75.1103	29.795	70.1276	6.59344
82.6019	19.13	75.4142	29.4648	70.2235	6.85228
82.7047	18.7773	75.6389	29.1544	70.3193	7.1193
82.8074	18.4267	75.8637	28.7892	70.4152	7.39417
82.9533	17.9328	76.0884	28.3709	70.5111	7.67655
83.0991	17.4442	76.3131	27.9018	70.6069	7.96611
83.245	16.9618	76.5379	27.3844	70.7028	8.26252
83.3908	16.4861	76.7626	26.8215	70.7987	8.56545
83.5367	16.0178	76.9492	26.3222	70.8945	8.87459
83.6826	15.5572	77.1357	25.7959	70.9904	9.1896
83.8695	14.979	77.2805	25.3705	71.0913	9.5273
84.0564	14.4151	77.4252	24.9314	71.1923	9.87079
84.2433	13.8659	77.57	24.4799	71.2932	10.2197
84.4302	13.3319	77.7148	24.0172	71.3942	10.5737
84.6171	12.8135	77.8302	23.6413	71.4951	10.9325
84.804	12.3107	77.9456	23.2598	71.596	11.2956
85.0096	11.7761	78.061	22.8735	71.7089	11.7063
85.2151	11.2606	78.1764	22.4832	71.8218	12.1217
85.4207	10.7642	78.2919	22.0895	71.9347	12.5411
85.6262	10.2867	78.4073	21.6932	72.0476	12.9641
85.8318	9.82782	78.5286	21.2747	72.1604	13.3903
86.0374	9.38735	78.6486	20.8593	72.3001	13.9212
86.2662	8.91817	78.7686	20.4434	72.4398	14.4555
86.4951	8.4708	78.8886	20.0276	72.5794	14.9921
86.7239	8.04466	79.0086	19.6126	72.7191	15.5304
86.9527	7.63914	79.1056	19.2783	72.8587	16.0694
87.1816	7.25363	79.2026	18.9453	73.0335	16.7441
87.4104	6.88749	79.2996	18.6138	73.2084	17.4171
87.6919	6.46285	79.3966	18.2842	73.3832	18.0871
87.9733	6.06543	79.4936	17.9566	73.558	18.7525
88.2547	5.69417	79.6087	17.571	73.7328	19.4118
88.5362	5.34811	79.7238	17.189	73.9629	20.2679
88.8176	5.02649	79.8389	16.811	74.1929	21.1078
89.0232	4.8067	79.954	16.4372	74.423	21.9283
89.2287	4.5996	80.0691	16.068	74.653	22.7265
89.396	4.44056	80.2297	15.5607	74.8831	23.4993
89.5341	4.31575	80.3904	15.0633	75.2241	24.5917
89.6722	4.19708	80.5511	14.5762	75.565	25.6125
89.8103	4.08491	80.7118	14.0999	75.906	26.5526
89.9249	3.99713	80.8724	13.6347	76.247	27.4034
90.0396	3.91461	81.0331	13.1808	76.5879	28.1566
90.1542	3.83796	81.2131	12.686	76.9912	28.9108
90.2688	3.76795	81.393	12.2058	77.3944	29.5056
90.3834	3.70556	81.573	11.7402	77.7976	29.9308
90.498	3.65194	81.7529	11.2893	78.2009	30.1779
90.6127	3.60834	81.9329	10.8529	78.5281	30.2432
90.7058	3.5812	82.1129	10.4311	78.8554	30.1852
90.7989	3.56218	82.338	9.92358	79.1827	30.0031
90.892	3.5519	82.5631	9.43817	79.5099	29.6977
90.9851	3.55092	82.7882	8.9744	79.7531	29.3924
91.0782	3.55974	83.0133	8.53177	79.9963	29.0219
91.1814	3.58148	83.2384	8.10974	80.2394	28.5882
91.2846	3.61626	83.4635	7.70774	80.4339	28.1975
91.3878	3.66447	83.7191	7.27477	80.6284	27.7696
91.491	3.72638	83.9747	6.86599	80.8229	27.3063
91.5943	3.80219	84.2303	6.48054	81.0174	26.8095
91.6975	3.892	84.486	6.11757	81.2118	26.2814
91.8191	4.01587	84.7416	5.77629	81.4063	25.7246
91.9408	4.15918	84.9972	5.45597	81.4758	25.5191
92.0624	4.32172	85.2616	5.14604	81.5453	25.3103
92.1841	4.50322	85.4716	4.91509	81.6149	25.0985
92.3058	4.70329	85.6816	4.69741	81.6844	24.8838
92.4274	4.92147	85.8555	4.52723	81.7539	24.6663
92.5278	5.11483	86.0293	4.36633	81.8234	24.4461
92.6282	5.31985	86.1677	4.24516	81.926	24.1166
92.7287	5.5362	86.306	4.13038	82.0286	23.7821
92.8291	5.76353	86.4444	4.02245	82.1312	23.4432
92.9295	6.00147	86.5559	3.94087	82.2337	23.1003
93.0103	6.20053	86.6675	3.86471	82.3363	22.7539
93.0912	6.40604	86.7791	3.79465	82.4459	22.3806
93.172	6.61779	86.8907	3.73156	82.5555	22.0046
93.2529	6.83558	87.0022	3.67644	82.6651	21.6264
93.3338	7.0592	87.1138	3.63044	82.7747	21.2468
93.4181	7.29849	87.2066	3.59996	82.8843	20.8661
93.5025	7.54369	87.2995	3.57728	83.0088	20.4336
93.5868	7.79457	87.3923	3.56304	83.1332	20.0013
93.6712	8.0509	87.4851	3.5578	83.23	19.6657
93.7555	8.31247	87.578	3.56209	83.3268	19.331
93.8399	8.57905	87.6708	3.57636	83.4236	18.9976
93.9324	8.87691	87.7713	3.60352	83.5204	18.6658
94.0249	9.18025	87.8719	3.64323	83.6172	18.3358
94.1174	9.48878	87.9724	3.6958	83.7495	17.8883
94.2099	9.80222	88.0729	3.76146	83.8818	17.4454
94.3024	10.1203	88.1735	3.84035	84.014	17.0074
94.3949	10.4427	88.274	3.93254	84.1463	16.575
94.5412	10.9607	88.3966	4.06293	84.2786	16.1485
94.6874	11.4878	88.5191	4.21299	84.4303	15.6672
94.8337	12.023	88.6417	4.38249	84.582	15.1947
94.98	12.5653	88.7642	4.57112	84.7337	14.7314
95.1262	13.1136	88.8868	4.77845	84.8854	14.2776
95.2725	13.6669	88.9881	4.96364	85.0371	13.8337
95.4346	14.2849	89.0894	5.16097	85.2079	13.3456
95.5968	14.9067	89.1908	5.37012	85.3788	12.8706
95.7589	15.5307	89.2921	5.59073	85.5497	12.4086
95.9211	16.1558	89.3934	5.82243	85.7206	11.9599
96	16.4602	89.476	6.01927	85.8914	11.5245
		89.5586	6.22303	86.0743	11.0731
		89.6412	6.43349	86.2572	10.6368
		89.7238	6.65044	86.44	10.2154
		89.8064	6.87367	86.6229	9.80882
		89.889	7.10296	86.8058	9.41673
		89.9716	7.3381	86.9976	9.02082
		90.0542	7.57887	87.1894	8.64033
		90.1368	7.82507	87.3812	8.27491
		90.2194	8.07648	87.573	7.92422
		90.302	8.33289	87.7648	7.58789
		90.3846	8.59409	87.9566	7.26556
		90.4749	8.88477	88.2446	6.80699
		90.5652	9.18066	88.5327	6.3779
		90.6554	9.4815	88.8207	5.97708
		90.7457	9.78702	89.1087	5.60342
		90.836	10.097	89.3968	5.25593
		90.9551	10.5125	89.6246	4.99906
		91.0743	10.9347	89.8525	4.75784
		91.1935	11.363	90.0352	4.5757
		91.3126	11.7969	90.2179	4.40371
		91.4318	12.2357	90.3573	4.2795
		91.5623	12.7215	90.4637	4.18895
		91.6929	13.2119	90.57	4.10225
		91.8234	13.7061	90.6764	4.01966
		91.954	14.2035	90.7828	3.94147
		92.0845	14.7034	90.8891	3.86813
		92.2373	15.2909	90.9955	3.8002
		92.3901	15.8797	91.1071	3.73552
		92.543	16.4689	91.2187	3.67855
		92.6958	17.0574	91.3303	3.63042
		92.8486	17.6441	91.4419	3.5923
		93.0535	18.4264	91.5351	3.569
		93.2584	19.2014	91.6283	3.55414
		93.4633	19.9668	91.7215	3.54831
		93.6683	20.7203	91.8146	3.55205
		93.8732	21.4596	91.9078	3.56581
		94.1823	22.5431	92.0136	3.59408
		94.4914	23.582	92.1194	3.63624
		94.8005	24.5691	92.2252	3.69266
		95.1096	25.4974	92.3309	3.7636
		95.4187	26.3601	92.4367	3.8492
		95.7938	27.3097	92.5667	3.97452
		96	27.7823	92.6966	4.12205
				92.8265	4.29158
				92.9336	4.44767
				93.0407	4.61823
				93.1479	4.80299
				93.255	5.00159
				93.3621	5.21369
				93.45	5.39753
				93.5379	5.58995
				93.6257	5.79072
				93.7136	5.99958
				93.8015	6.21629
				93.8894	6.44059
				93.9773	6.67222
				94.0481	6.86394
				94.1189	7.06011
				94.1897	7.26061
				94.2605	7.46529
				94.3313	7.67402
				94.4153	7.92679
				94.4993	8.18486
				94.5833	8.448
				94.6673	8.716
				94.7513	8.98864
				94.8353	9.26571
				94.9414	9.6215
				95.0474	9.9836
				95.1535	10.3516
				95.2596	10.725
				95.3656	11.1035
				95.4717	11.4866
				95.5858	11.9036
				95.6999	12.3249
				95.814	12.7502
				95.9281	13.179
				96	13.4506

## Sheet: Fig. 5d
CT	Stimulation	Replicate 1	Replicate 2	Replicate 3	Replicate 4
Dex15h	Unstimul	0.800376	1.0026	1.00958	1.23435
	Dex	2.99748	5.45943	6.01577	5.71103
	Dex + GO289	1.3138	1.07456	1.26905	1.39837
Dex18h	Unstimul	2.57353	2.8162	3.00789	3.716
	Dex	6.86257	6.56025	5.18287	5.0762
	Dex + GO289	2.14169	2.35994	2.09036	1.7885
Dex22h	Unstimul	NA	2.79675	4.78577	5.75075
	Dex	5.10266	5.4689	5.64217	5.48788
	Dex + GO289	5.95699	4.49634	5.00921	6.75638

[truncated: 10 more sheets: SFig.2, SFig.3, SFig.4, SFig. 6b,c,d, SFig.7c,e, SFig. 8d, SFig. 8e, f, SFig.9, SFig.10b,c 11, SFig.12]
